# Supplementary material for: Trajectories of Childbearing among HIV Infected Indian Women: A Sequence Analysis Approach
Source: PLoS One. 2015 Apr 23;10(4):e0124537. doi: 10.1371/journal.pone.0124537 (PMC4408012; doi:10.1371/journal.pone.0124537)
Supplement: S1 Data — (XLSX) [file pone.0124537.s001.xlsx]

## Sheet: dataspss
PID	Date of Interview	Age at interview	Edu	Occup	MaritalStat	No.Mar	Year of HIV diagnosis	MonthHIVdiagnosis	resonHIVdiagnosis	Detected in ANC	Age at marriage	AgeHIVdiagnosis	HusHIV result	Socioeconomic status	AgeSter	AgeWido	YearMarriage	monthMarriage	MarCohort	AgeHus	AgeDiff	LiveBirthsGr	Sterilization	Place	EduHusb	BirthYear	AgeMenrch
7	2010-11-08	27	7	Working	Living as married	1	2003	9	1	1	17	20	Positive	Lower middle	22	NA	2001	1	2000-2004	25	8	0	Sterlized	Urban	10	1983	13
8	2010-11-08	31	7	Working	Widowed	1	2005	4	3	2	15	25	Positive	Lower middle	NA	15.83	1994	6	1990-1994	25	10	2	Not Sterilizaed	Rural	7	1980	13
9	2010-11-09	39	12	Working	Living as married	1	1998	6	6	2	25	27	Positive	Upper lower	NA	NA	1996	7	1995-1999	28	3	1	Not Sterilizaed	Urban	10	1971	14
10	2010-11-10	25	9	Not working	Widowed	1	2006	4	6	2	17	20	Not tested/dont know	Upper lower	NA	18.58	2003	4	2000-2004	30	13	0	Not Sterilizaed	Rural	8	1986	14
11	2010-11-10	29	9	Working	Living as married	1	2005	12	1	2	20	24	Positive	Lower middle	NA	NA	2001	8	2000-2004	35	15	1	Not Sterilizaed	Urban	12	1981	14
12	2010-11-11	40	9	Working	Living as married	1	1997	8	1	2	26	27	Positive	Upper lower	NA	NA	1996	12	1995-1999	28	2	1	Not Sterilizaed	Urban	10	1970	14
13	2010-11-11	38	3	Not working	Widowed	1	2004	10	2	2	19	32	Positive	Upper lower	26	32	1991	5	1990-1994	23	4	1	Sterlized	Urban	10	1972	13
14	2010-11-11	33	0	Not working	Widowed	1	2002	2	2	2	14	24	Positive	Upper lower	18	23.75	1991	5	1990-1994	19	5	2+	Sterlized	Urban	0	1978	14
15	2010-11-12	34	4	Working	Widowed	1	2005	9	2	2	17	29	Positive	Upper lower	NA	23.92	1993	5	1990-1994	20	3	2	Not Sterilizaed	Urban	9	1976	12
16	2010-11-12	37	17	Not working	Widowed	1	1999	11	2	2	25	26	Positive	Upper lower	NA	29.67	1998	12	1995-1999	25	0	1	Not Sterilizaed	Urban	12	1973	16
17	2010-11-12	31	17	Not working	Widowed	1	2001	4	1	1	20	21	Positive	Lower middle	NA	27.58	2000	4	2000-2004	28	8	1	Not Sterilizaed	Urban	12	1980	13
18	2010-11-15	41	15	Not working	Living as married	1	1997	11	1	1	23	28	Positive	Lower middle	NA	NA	1992	11	1990-1994	27	4	2	Not Sterilizaed	Urban	15	1969	12
19	2010-11-15	34	19	Not working	Living as married	1	2009	5	6	2	20	33	Negative	Lower middle	27	NA	1996	5	1995-1999	25	5	1	Sterlized	Urban	17	1976	14
20	2010-11-15	28	15	Working	Living as married	1	2009	12	1	1	22	27	Negative	Lower middle	27	NA	2004	11	2000-2004	24	2	2	Sterlized	Rural	12	1982	15
21	2010-11-15	45	7	Not working	Widowed	1	2007	11	7	2	16	42	Not tested/dont know	Upper lower	NA	31.08	1981	5	Before 1990	28	12	2	Not Sterilizaed	Urban	15	1965	16
22	2010-11-15	30	19	Not working	Widowed	1	1999	1	2	2	18	18	Positive	Upper middle	NA	18.92	1998	5	1995-1999	28	10	0	Not Sterilizaed	Urban	12	1981	14
23	2010-11-16	30	15	Not working	Widowed	1	2002	12	6	1	22	22	Positive	Lower middle	NA	25.42	2002	6	2000-2004	31	9	1	Not Sterilizaed	Rural	15	1980	14
24	2010-11-16	37	0	Working	Widowed	1	2003	3	6	2	15	29	Not tested/dont know	Upper lower	NA	27.42	1988	5	Before 1990	25	10	2	Not Sterilizaed	Urban	4	1974	13
25	2010-11-16	35	6	Working	Living as married	1	2005	10	2	2	15	30	Positive	Lower middle	19	NA	1990	5	1990-1994	20	5	2	Sterlized	Rural	8	1975	15
26	2010-11-16	32	7	Working	Living as married	1	1999	5	6	2	17	21	Positive	Lower middle	30	NA	1995	5	1995-1999	25	8	2	Sterlized	Urban	12	1978	14
27	2010-11-16	35	17	Working	Living as married	1	2001	3	2	2	17	25	Positive	Lower middle	NA	NA	1992	11	1990-1994	25	8	2	Not Sterilizaed	Urban	15	1976	13
28	2010-11-16	35	3	Not working	Widowed	1	2009	2	6	2	15	33	Positive	Lower middle	NA	25.33	1990	6	1990-1994	16	1	2+	Not Sterilizaed	Rural	0	1976	13
29	2010-11-17	31	14	Working	Living as married	1	2005	2	1	1	21	25	Positive	Upper lower	NA	NA	2001	3	2000-2004	24	3	1	Not Sterilizaed	Urban	10	1980	15
30	2010-11-17	33	13	Working	Living as married	1	2001	8	1	1	23	24	Positive	Lower middle	NA	NA	2001	2	2000-2004	32	9	1	Not Sterilizaed	Rural	15	1977	14
31	2010-11-17	38	16	Not working	Widowed	1	2000	11	1	1	27	28	Positive	Upper lower	NA	35.33	2000	4	2000-2004	29	2	1	Not Sterilizaed	Rural	17	1972	15
32	2010-11-18	31	10	Working	Living as married	1	2002	9	1	1	18	23	Positive	Lower middle	24	NA	1997	5	1995-1999	21	3	2	Sterlized	Rural	10	1979	14
33	2010-11-18	38	9	Working	Living as married	1	1998	7	2	2	18	26	Positive	Upper lower	25	NA	1990	5	1990-1994	25	7	2+	Sterlized	Urban	10	1972	16
34	2010-11-18	36	5	Working	Widowed	1	2007	1	2	2	17	32	Positive	Upper lower	22	32	1991	5	1990-1994	25	8	2+	Sterlized	Urban	5	1975	12
35	2010-11-18	24	12	Working	Living as married	1	2005	11	3	2	17	19	Positive	Lower middle	NA	NA	2004	4	2000-2004	27	10	2	Not Sterilizaed	Urban	12	1986	14
36	2010-11-18	35	10	Working	Living as married	1	2003	6	1	2	21	28	Positive	Upper lower	NA	NA	1997	2	1995-1999	25	4	1	Not Sterilizaed	Urban	2	1975	14
37	2010-11-19	32	12	Working	Living as married	1	2001	1	2	2	18	22	Positive	Lower middle	NA	NA	1996	5	1995-1999	26	8	1	Not Sterilizaed	Urban	15	1979	14
38	2010-11-19	45	1	Not working	Widowed	1	2008	8	6	2	14	43	Not tested/dont know	Lower middle	26	27.33	1980	2	Before 1990	20	6	2+	Sterlized	Rural	7	1965	12
39	2010-11-22	42	14	Not working	Divorced	1	2007	4	2	2	19	38	Positive	Lower middle	NA	37.25	1988	4	Before 1990	24	5	1	Not Sterilizaed	Urban	15	1969	16
40	2010-11-22	35	4	Not working	Widowed	1	2010	5	6	2	17	35	Positive	Lower middle	22	28.42	1992	7	1990-1994	25	8	2+	Sterlized	Rural	10	1975	15
41	2010-11-22	39	0	Working	Widowed	1	2002	1	2	2	17	30	Positive	Lower middle	22	29.92	1988	5	Before 1990	20	3	2+	Sterlized	Rural	10	1972	16
42	2010-11-22	40	9	Not working	Widowed	1	1998	6	2	2	21	28	Positive	Lower middle	25	33.42	1991	6	1990-1994	25	4	2	Sterlized	Urban	10	1970	14
43	2010-11-22	33	9	Not working	Living as married	1	2009	6	2	2	18	32	Positive	Lower middle	31	NA	1995	6	1995-1999	26	8	2+	Sterlized	Urban	9	1977	13
44	2010-11-22	30	15	Not working	Living as married	1	2000	8	1	1	19	20	Positive	Lower middle	27	NA	1999	5	1995-1999	28	9	2	Sterlized	Urban	15	1980	15
45	2010-11-23	31	15	Working	Living as married	2	1999	9	2	2	19	20	Positive	Upper lower	NA	21.17	1999	1	1995-1999	30	11	0	Not Sterilizaed	Urban	15	1979	14
46	2010-11-23	39	5	Not working	Widowed	1	2000	8	6	2	18	29	Positive	Lower middle	28	28.83	1990	3	1990-1994	29	11	2+	Sterlized	Rural	12	1971	12
47	2010-11-23	43	10	Working	Widowed	1	1994	12	2	2	19	27	Positive	Upper lower	24	26.92	1986	6	Before 1990	25	6	2+	Sterlized	Urban	9	1967	14
48	2010-11-23	35	9	Working	Living as married	1	2006	8	6	2	18	31	Positive	Upper lower	25	NA	1993	11	1990-1994	21	3	2	Sterlized	Urban	10	1975	12
49	2010-11-23	40	2	Not working	Living as married	1	1996	6	6	2	14	26	Positive	Upper lower	NA	NA	1984	7	Before 1990	26	12	2	Not Sterilizaed	Urban	7	1970	12
50	2010-11-24	35	14	Working	Living as married	1	2001	5	1	1	25	26	Positive	Lower middle	NA	NA	2001	1	2000-2004	31	6	1	Not Sterilizaed	Urban	15	1975	15
51	2010-11-24	44	10	Working	Widowed	2	2010	3	6	2	17	43	Not tested/dont know	Upper lower	NA	38.25	1983	5	Before 1990	20	3	0	Not Sterilizaed	Rural	12	1967	13
52	2010-11-25	40	1	Working	Seperated	1	2008	10	4	2	14	38	Not tested/dont know	Upper lower	21	NA	1984	5	Before 1990	24	10	2+	Sterlized	Rural	1	1970	13
53	2010-11-26	36	9	Not working	Living as married	1	2008	9	2	2	17	34	Positive	Lower middle	20	NA	1991	6	1990-1994	23	6	2	Sterlized	Rural	11	1974	13
54	2010-11-26	44	15	Working	Living as married	1	2004	8	1	1	34	38	Positive	Upper lower	NA	NA	2000	5	2000-2004	36	2	1	Not Sterilizaed	Urban	7	1966	14
55	2010-11-26	43	1	Working	Widowed	1	2003	7	6	2	14	36	Positive	Upper lower	24	38.92	1981	12	Before 1990	21	7	2+	Sterlized	Urban	17	1967	13
56	2010-11-24	28	7	Not working	Widowed	1	2005	12	7	1	17	23	Not tested/dont know	Upper lower	NA	23	2000	3	2000-2004	21	4	0	Not Sterilizaed	Urban	15	1982	13
57	2010-11-29	35	10	Not working	Widowed	1	2008	9	2	2	18	33	Positive	Upper lower	NA	34.17	1993	12	1990-1994	25	7	2	Not Sterilizaed	Urban	8	1975	14
58	2010-11-29	29	7	Not working	Living as married	1	2006	1	2	2	16	24	Positive	Lower middle	NA	NA	1998	4	1995-1999	25	9	0	Not Sterilizaed	Urban	10	1982	15
59	2010-11-29	35	15	Working	Living as married	1	2002	8	1	1	26	27	Positive	Lower middle	34	NA	2001	5	2000-2004	28	2	0	Sterlized	Urban	10	1975	13
60	2010-11-29	40	0	Not working	Widowed	1	2005	12	7	2	20	35	Not tested/dont know	Upper lower	NA	26.17	1990	5	1990-1994	26	6	1	Not Sterilizaed	Urban	12	1970	12
61	2010-11-29	31	4	Not working	Seperated	1	2007	6	6	2	19	28	Positive	Upper lower	NA	NA	1998	8	1995-1999	25	6	1	Not Sterilizaed	Urban	15	1979	14
62	2010-11-30	33	2	Not working	Widowed	1	2005	1	2	1	13	27	Positive	Upper lower	NA	32	1991	2	1990-1994	19	6	1	Not Sterilizaed	Rural	7	1978	12
63	2010-11-30	27	0	Working	Living as married	2	2009	9	6	2	13	26	Not tested/dont know	Upper lower	17	NA	1996	8	1995-1999	25	12	0	Sterlized	Rural	10	1983	14
64	2010-11-30	38	9	Not working	Living as married	1	1997	6	6	1	19	25	Positive	Lower middle	NA	NA	1991	5	1990-1994	25	6	0	Not Sterilizaed	Rural	7	1972	13
65	2010-11-30	38	3	Working	Widowed	2	1999	7	1	1	17	27	Not tested/dont know	Upper lower	NA	38.17	1989	6	Before 1990	23	6	2+	Not Sterilizaed	Urban	0	1972	12
66	2010-12-01	39	4	Working	Living as married	1	2008	6	3	2	14	37	Negative	Upper lower	27	NA	1986	5	Before 1990	24	10	2+	Sterlized	Urban	5	1971	12
67	2010-12-01	33	7	Working	Living as married	1	2001	5	1	1	13	23	Positive	Upper lower	NA	NA	1991	2	1990-1994	18	5	2	Not Sterilizaed	Urban	13	1978	15
68	2010-12-01	40	10	Not working	Widowed	1	2005	8	2	2	19	35	Positive	Lower middle	NA	34.92	1990	5	1990-1994	30	11	1	Not Sterilizaed	Urban	0	1970	13
69	2010-12-01	32	2	Working	Widowed	1	2008	6	6	2	16	30	Positive	Lower middle	17	19.5	1994	6	1990-1994	18	2	0	Sterlized	Rural	6	1978	13
70	2010-12-01	44	15	Not working	Widowed	1	2004	8	2	2	32	38	Positive	Lower middle	NA	37.75	1999	1	1995-1999	33	1	0	Not Sterilizaed	Urban	0	1966	13
71	2010-12-01	24	17	Working	Living as married	1	2010	2	1	1	22	23	Positive	Lower middle	NA	NA	2009	5	After 2005	32	10	1	Not Sterilizaed	Urban	3	1987	15
72	2010-12-02	36	0	Not working	Widowed	1	2001	8	6	2	12	27	Not tested/dont know	Upper lower	16	24.83	1987	5	Before 1990	25	13	2	Sterlized	Rural	15	1974	12
73	2010-12-02	31	10	Not working	Living as married	1	2003	5	6	2	15	23	Positive	Lower middle	20	NA	1995	5	1995-1999	26	11	2	Sterlized	Rural	5	1980	13
74	2010-12-02	35	9	Working	Widowed	1	2008	5	2	2	17	32	Positive	Upper lower	31	33.17	1993	5	1990-1994	25	8	2+	Sterlized	Urban	15	1976	13
75	2010-12-02	26	7	Working	Living as married	1	2008	5	2	2	14	23	Positive	Lower middle	20	NA	1999	3	1995-1999	17	3	2	Sterlized	Urban	15	1985	13
76	2010-12-02	34	7	Not working	Living as married	2	2009	10	1	1	21	33	Not tested/dont know	Lower middle	NA	25.75	1997	6	1995-1999	26	5	1	Not Sterilizaed	Urban	0	1976	12
77	2010-12-03	38	9	Not working	Widowed	1	2008	10	6	2	15	36	Not tested/dont know	Lower middle	NA	19.08	1987	12	Before 1990	22	7	1	Not Sterilizaed	Urban	17	1972	14
78	2010-12-03	34	8	Not working	Living as married	1	2009	8	6	2	15	33	Positive	Lower middle	22	NA	1992	5	1990-1994	26	11	2	Sterlized	Rural	9	1976	13
79	2010-12-03	37	7	Not working	Widowed	1	1999	6	2	2	17	26	Positive	Upper lower	24	25.92	1991	2	1990-1994	28	11	2+	Sterlized	Urban	9	1973	15
80	2010-12-04	39	17	Not working	Living as married	1	2003	6	6	2	23	32	Positive	Lower middle	NA	NA	1994	12	1990-1994	28	5	1	Not Sterilizaed	Urban	10	1971	15
81	2010-12-06	29	9	Working	Widowed	1	2001	10	2	2	17	20	Positive	Upper lower	NA	25.5	1998	6	1995-1999	24	7	0	Not Sterilizaed	Rural	7	1981	14
82	2010-12-06	32	10	Not working	Widowed	1	1997	7	1	1	17	19	Not tested/dont know	Upper lower	NA	21.25	1996	5	1995-1999	31	14	2	Not Sterilizaed	Urban	9	1978	14
83	2010-12-06	36	10	Not working	Widowed	1	2002	12	6	2	19	28	Positive	Lower middle	NA	25.17	1993	7	1990-1994	23	4	1	Not Sterilizaed	Urban	4	1974	11
84	2010-12-06	28	9	Not working	Living as married	1	2008	11	6	2	16	26	Positive	Lower middle	20	NA	1999	1	1995-1999	27	11	2	Sterlized	Urban	8	1982	12
85	2010-12-06	36	15	Working	Living as married	1	2006	5	7	2	23	31	Positive	Lower middle	NA	NA	1998	2	1995-1999	26	3	1	Not Sterilizaed	Rural	15	1975	14
86	2010-12-06	38	10	Not working	Widowed	1	2006	7	6	2	19	34	Positive	Lower middle	25	32.92	1992	3	1990-1994	30	11	2+	Sterlized	Rural	12	1972	13
87	2010-12-07	30	15	Not working	Living as married	1	2004	6	6	2	22	24	Positive	Lower middle	NA	NA	2002	7	2000-2004	28	6	0	Not Sterilizaed	Rural	12	1980	13
88	2010-12-07	44	7	Working	Widowed	1	1999	6	2	2	14	33	Positive	Upper lower	34	37.75	1980	11	Before 1990	20	6	2+	Sterlized	Urban	10	1966	13
89	2010-12-08	33	12	Not working	Living as married	1	2004	10	2	2	18	27	Positive	Upper lower	NA	NA	1995	6	1995-1999	26	8	2	Not Sterilizaed	Urban	5	1977	12
90	2010-12-08	44	3	Working	Widowed	1	2000	1	2	2	17	33	Positive	Upper lower	23	32.75	1984	5	Before 1990	23	6	2	Sterlized	Rural	12	1967	16
91	2010-12-08	30	15	Working	Living as married	1	2002	9	1	1	20	22	Positive	Lower middle	NA	NA	2001	5	2000-2004	29	9	1	Not Sterilizaed	Urban	0	1980	14
92	2010-12-09	32	13	Working	Living as married	1	2008	4	6	2	20	29	Positive	Upper lower	24	NA	1999	4	1995-1999	27	7	2	Sterlized	Urban	11	1979	15
93	2010-12-09	31	0	Not working	Widowed	1	2009	11	6	2	13	30	Positive	Upper lower	20	20.75	1992	11	1990-1994	28	15	2	Sterlized	Rural	5	1979	12
94	2010-12-10	42	4	Not working	Living as married	1	2004	12	6	2	15	36	Negative	Lower middle	NA	NA	1984	1	Before 1990	18	3	2	Not Sterilizaed	Rural	10	1968	14
95	2010-12-10	33	3	Working	Living as married	1	2009	6	2	2	16	32	Positive	Lower middle	23	NA	1994	5	1990-1994	22	6	2	Sterlized	Rural	4	1977	12
96	2010-12-10	25	12	Working	Living as married	1	2009	9	1	1	20	24	Positive	Lower middle	NA	NA	2006	2	After 2005	31	11	1	Not Sterilizaed	Urban	12	1985	13
97	2010-12-10	37	10	Working	Living as married	1	1999	7	3	2	17	26	Not tested/dont know	Upper lower	NA	NA	1990	6	1990-1994	20	3	1	Not Sterilizaed	Urban	10	1973	13
98	2010-12-10	34	9	Working	Living as married	1	2003	6	2	2	18	27	Positive	Upper lower	24	NA	1994	12	1990-1994	22	4	1	Sterlized	Urban	5	1976	15
99	2010-12-10	22	12	Not working	Living as married	1	2008	5	1	1	19	19	Positive	Lower middle	NA	NA	2007	12	After 2005	21	2	1	Not Sterilizaed	Urban	12	1989	13
100	2010-12-13	41	9	Working	Widowed	1	2003	5	6	2	24	33	Not tested/dont know	Lower middle	27	31.25	1993	6	1990-1994	25	1	2	Sterlized	Urban	10	1970	14
101	2010-12-13	27	5	Working	Living as married	1	2010	3	2	2	17	26	Positive	Upper lower	24	NA	2001	5	2000-2004	23	6	2+	Sterlized	Urban	5	1984	14
102	2010-12-13	36	0	Not working	Widowed	1	2005	6	6	2	16	31	Not tested/dont know	Upper lower	NA	31.92	1991	5	1990-1994	25	9	2+	Not Sterilizaed	Urban	7	1974	12
103	2010-12-13	39	12	Not working	Living as married	1	2002	5	2	2	26	30	Positive	Lower middle	NA	NA	1998	5	1995-1999	30	4	0	Not Sterilizaed	Rural	10	1972	16
104	2010-12-13	29	16	Working	Living as married	1	2004	2	1	1	20	22	Positive	Lower middle	NA	NA	2002	5	2000-2004	28	8	1	Not Sterilizaed	Rural	9	1982	14
105	2010-12-14	31	9	Working	Living as married	1	2003	7	1	1	18	24	Positive	Upper lower	24	NA	1998	5	1995-1999	28	10	2	Sterlized	Urban	11	1979	15
106	2010-12-14	39	9	Not working	Widowed	1	2000	12	2	2	19	29	Positive	Lower middle	25	29.42	1991	2	1990-1994	27	8	2	Sterlized	Urban	9	1971	13
107	2010-12-14	33	7	Not working	Widowed	1	2005	1	6	2	16	27	Positive	Lower middle	NA	22.92	1994	5	1990-1994	25	9	2	Not Sterilizaed	Urban	10	1978	16
108	2010-12-14	38	5	Working	Widowed	1	2000	6	2	2	12	28	Positive	Upper lower	19	26.58	1985	4	Before 1990	35	23	2+	Sterlized	Rural	12	1972	13
109	2010-12-14	37	18	Working	Living as married	1	2001	11	4	1	20	28	Negative	Lower middle	NA	NA	1994	5	1990-1994	26	6	1	Not Sterilizaed	Urban	17	1973	13
110	2010-12-14	42	0	Not working	Widowed	1	2003	6	3	2	15	35	Positive	Upper lower	26	29.75	1984	1	Before 1990	20	5	2+	Sterlized	Urban	12	1968	13
111	2010-12-14	29	15	Not working	Living as married	1	2003	6	3	1	18	22	Positive	Upper middle	22	NA	2000	2	2000-2004	29	11	2	Sterlized	Urban	15	1981	12
112	2010-12-14	26	10	Not working	Widowed	1	2003	8	1	1	18	19	Positive	Upper lower	NA	25.17	2002	6	2000-2004	28	10	1	Not Sterilizaed	Urban	8	1984	14
113	2010-12-14	28	9	Working	Widowed	1	2002	6	1	1	16	20	Positive	Upper lower	NA	20.92	1999	4	1995-1999	23	7	1	Not Sterilizaed	Urban	7	1982	12
114	2010-12-15	38	12	Not working	Widowed	1	2001	12	2	2	18	29	Positive	Lower	NA	28.42	1990	6	1990-1994	28	10	1	Not Sterilizaed	Urban	17	1972	13
115	2010-12-15	38	15	Not working	Living as married	2	2006	6	2	2	23	34	Not tested/dont know	Lower middle	NA	24.25	1995	11	1995-1999	25	2	1	Not Sterilizaed	Urban	8	1972	12
116	2010-12-15	31	14	Working	Living as married	1	2008	7	4	2	21	29	Positive	Lower middle	NA	NA	2001	5	2000-2004	25	4	2	Not Sterilizaed	Urban	15	1979	15
117	2010-12-15	31	10	Not working	Widowed	1	1996	9	6	2	15	17	Positive	Upper lower	NA	NA	1995	5	1995-1999	28	13	1	Not Sterilizaed	Rural	8	1979	12
118	2010-12-15	37	0	Working	Living as married	1	2009	7	4	2	14	36	Not tested/dont know	Lower middle	23	NA	1988	4	Before 1990	18	4	2+	Sterlized	Urban	9	1973	12
119	2010-12-15	42	9	Not working	Widowed	1	2008	4	6	2	19	39	Positive	Lower middle	27	40.33	1988	2	Before 1990	26	7	2	Sterlized	Rural	15	1969	18
120	2010-12-15	35	15	Not working	Living as married	1	2008	11	6	2	19	33	Positive	Upper lower	NA	NA	1995	2	1995-1999	23	4	1	Not Sterilizaed	Urban	15	1975	13
121	2010-12-16	34	0	Not working	Living as married	1	2005	6	6	2	14	29	Negative	Lower middle	21	NA	1991	5	1990-1994	25	11	2+	Sterlized	Rural	12	1976	13
122	2010-12-16	39	12	Working	Living as married	2	2001	11	2	2	19	30	Not tested/dont know	Lower middle	27	20	1990	11	1990-1994	21	2	1	Sterlized	Urban	12	1971	14
123	2010-12-16	36	11	Working	Living as married	1	2007	4	2	2	20	32	Positive	Lower	NA	NA	1995	2	1995-1999	26	6	2	Not Sterilizaed	Urban	10	1975	14
124	2010-12-16	39	0	Working	Living as married	1	2005	9	2	2	16	34	Positive	Upper lower	21	NA	1988	3	Before 1990	21	5	2+	Sterlized	Urban	9	1971	12
125	2010-12-17	34	10	Working	Living as married	1	2000	9	1	2	18	24	Positive	Upper lower	24	NA	1994	12	1990-1994	21	3	1	Sterlized	Urban	10	1976	13
126	2010-12-17	30	6	Working	Living as married	1	2004	8	6	1	14	24	Positive	Lower middle	NA	NA	1995	5	1995-1999	25	11	1	Not Sterilizaed	Rural	14	1980	15
127	2010-12-17	38	17	Not working	Living as married	1	2006	12	7	2	26	34	Positive	Lower middle	NA	NA	1999	4	1995-1999	28	2	1	Not Sterilizaed	Urban	2	1972	14
128	2010-12-17	35	0	Not working	Widowed	1	2009	6	6	2	14	34	Not tested/dont know	Upper lower	NA	24.67	1990	2	1990-1994	25	11	2+	Not Sterilizaed	Rural	0	1975	13
129	2010-12-18	33	9	Not working	Living as married	1	2005	12	2	2	16	28	Positive	Lower middle	23	NA	1994	5	1990-1994	26	10	2	Sterlized	Rural	12	1977	14
130	2010-12-18	24	9	Working	Living as married	1	2010	2	1	1	22	23	Positive	Lower	NA	NA	2009	3	After 2005	28	6	1	Not Sterilizaed	Urban	10	1987	13
131	2010-12-20	24	10	Working	Living as married	1	2005	6	1	1	17	19	Positive	Lower	NA	NA	2004	4	2000-2004	24	7	1	Not Sterilizaed	Urban	5	1986	13
132	2010-12-20	34	15	Working	Living as married	1	2001	3	1	1	23	24	Positive	Lower middle	NA	NA	2000	2	2000-2004	26	3	1	Not Sterilizaed	Urban	10	1977	13
133	2010-12-20	31	9	Working	Widowed	1	2004	5	6	2	21	24	Not tested/dont know	Upper lower	24	24	2001	4	2000-2004	25	4	2	Sterlized	Urban	9	1980	13
134	2010-12-20	37	15	Working	Living as married	1	2006	6	6	2	27	33	Positive	Upper lower	34	NA	2001	2	2000-2004	32	5	2	Sterlized	Urban	12	1973	13
135	2010-12-20	42	12	Not working	Widowed	1	1998	3	6	1	24	29	Positive	Lower middle	NA	35.58	1992	12	1990-1994	28	4	1	Not Sterilizaed	Urban	0	1969	13
136	2010-12-21	29	17	Not working	Living as married	1	2007	12	1	1	24	26	Negative	Lower middle	NA	NA	2005	6	After 2005	24	0	1	Not Sterilizaed	Urban	12	1981	13
137	2010-12-22	36	2	Not working	Widowed	1	2005	11	6	2	14	31	Positive	Upper lower	NA	25.75	1989	1	Before 1990	25	11	1	Not Sterilizaed	Rural	7	1974	12
138	2010-12-21	41	12	Not working	Widowed	1	1996	1	2	2	21	26	Positive	Lower middle	28	36.58	1991	2	1990-1994	23	2	2	Sterlized	Rural	10	1970	13
139	2010-12-21	36	9	Working	Widowed	1	2003	4	3	2	25	28	Positive	Lower middle	NA	35.25	1999	12	1995-1999	32	7	1	Not Sterilizaed	Urban	14	1975	13
140	2010-12-21	31	12	Working	Widowed	1	2003	12	1	1	24	24	Positive	Lower middle	NA	29.25	2003	6	2000-2004	30	6	2	Not Sterilizaed	Urban	9	1979	14
141	2010-12-21	40	15	Not working	Widowed	1	1996	12	7	2	20	26	Positive	Lower middle	NA	26.83	1991	2	1990-1994	23	3	0	Not Sterilizaed	Urban	12	1970	13
142	2010-12-21	28	0	Not working	Widowed	1	2007	6	6	2	11	25	Positive	Upper lower	NA	16.17	1994	5	1990-1994	29	18	2	Not Sterilizaed	Rural	10	1982	13
143	2010-12-21	35	15	Not working	Living as married	1	2004	9	2	2	24	29	Positive	Upper lower	NA	NA	2000	3	2000-2004	30	6	1	Not Sterilizaed	Urban	17	1975	15
144	2010-12-21	31	7	Not working	Widowed	1	2000	6	2	2	16	21	Positive	Lower middle	NA	20	1995	12	1995-1999	21	5	1	Not Sterilizaed	Urban	0	1979	13
145	2010-12-22	24	7	Working	Living as married	1	2005	5	1	1	16	18	Positive	Lower middle	21	NA	2002	12	2000-2004	26	10	2	Sterlized	Urban	12	1987	16
146	2010-12-22	38	7	Working	Widowed	1	2005	10	4	2	13	33	Not tested/dont know	Upper lower	22	27.17	1986	5	Before 1990	20	7	2	Sterlized	Rural	9	1972	14
147	2010-12-22	45	12	Working	Widowed	1	2005	7	2	2	34	40	Positive	Lower middle	NA	40.33	2000	2	2000-2004	36	2	0	Not Sterilizaed	Rural	9	1965	15
148	2010-12-22	44	17	Not working	Widowed	1	2003	6	2	2	23	37	Positive	Lower middle	NA	40.42	1990	5	1990-1994	27	4	1	Not Sterilizaed	Urban	12	1966	16
149	2010-12-23	30	8	Working	Living as married	1	2007	7	2	2	15	27	Positive	Lower middle	20	NA	1996	5	1995-1999	26	11	2	Sterlized	Rural	3	1980	14
150	2010-12-23	35	11	Working	Widowed	1	1998	10	2	2	20	23	Positive	Lower middle	NA	24.5	1996	5	1995-1999	24	4	1	Not Sterilizaed	Rural	15	1975	12
151	2010-12-23	34	12	Not working	Living as married	2	2005	11	2	2	21	29	Positive	Lower middle	NA	28.92	1998	5	1995-1999	25	4	1	Not Sterilizaed	Urban	4	1976	14
152	2010-12-23	42	10	Working	Living as married	1	2005	6	2	2	20	37	Positive	Lower middle	NA	NA	1989	5	Before 1990	24	4	2	Not Sterilizaed	Rural	10	1968	14
153	2010-12-23	45	7	Working	Living as married	2	2002	6	7	2	24	37	Not tested/dont know	Lower middle	NA	25.17	1989	6	Before 1990	29	5	0	Not Sterilizaed	Urban	10	1965	14
154	2010-12-23	39	0	Not working	Widowed	1	2009	5	6	2	15	37	Not tested/dont know	Upper lower	21	35.92	1987	5	Before 1990	26	11	2+	Sterlized	Rural	10	1972	16
155	2010-12-24	37	15	Not working	Widowed	1	1999	11	2	2	18	26	Positive	Upper lower	NA	NA	1992	4	1990-1994	23	5	2+	Not Sterilizaed	Rural	15	1973	15
156	2010-12-24	43	10	Working	Living as married	1	2006	10	2	2	16	39	Positive	Lower middle	30	NA	1984	5	Before 1990	26	10	2+	Sterlized	Urban	17	1967	15
157	2010-12-27	38	9	Working	Living as married	2	2003	7	1	1	19	31	Not tested/dont know	Lower middle	32	NA	1992	4	1990-1994	21	2	1	Sterlized	Rural	12	1972	15
158	2010-12-27	42	9	Working	Widowed	1	2004	1	2	2	16	35	Positive	Upper lower	22	35.33	1985	5	Before 1990	27	11	2+	Sterlized	Urban	10	1969	16
159	2010-12-27	36	15	Working	Living as married	1	2003	12	2	1	22	29	Positive	Lower middle	29	NA	1997	5	1995-1999	27	5	2	Sterlized	Rural	15	1974	15
160	2010-12-27	39	12	Not working	Living as married	2	2009	12	6	2	17	38	Not tested/dont know	Upper lower	22	34	1988	12	Before 1990	20	3	2	Sterlized	Urban	12	1971	15
161	2010-12-28	25	15	Working	Living as married	1	2005	10	6	2	25	20	Positive	Lower middle	NA	NA	2010	6	After 2005	23	-2	0	Not Sterilizaed	Urban	10	1985	13
162	2010-12-28	36	1	Not working	Widowed	1	2002	1	6	2	13	27	Positive	Upper lower	17	33.42	1987	7	Before 1990	28	15	2	Sterlized	Rural	8	1975	13
163	2010-12-28	36	0	Not working	Widowed	1	2006	3	6	2	15	31	Not tested/dont know	Upper lower	20	23.83	1990	5	1990-1994	25	10	2	Sterlized	Urban	10	1975	12
164	2010-12-28	30	12	Working	Living as married	1	1999	6	2	2	16	19	Positive	Lower middle	NA	NA	1997	4	1995-1999	26	10	1	Not Sterilizaed	Urban	15	1980	10
165	2010-12-28	30	10	Working	Seperated	1	2002	7	7	2	20	22	Positive	Upper lower	NA	NA	2000	11	2000-2004	30	10	0	Not Sterilizaed	Urban	10	1980	11
166	2010-12-29	38	1	Working	Living as married	1	2003	6	2	2	18	31	Positive	Upper lower	25	NA	1990	11	1990-1994	33	15	2	Sterlized	Urban	10	1972	15
167	2010-12-29	29	15	Working	Widowed	1	2002	6	7	2	19	21	Positive	Upper middle	NA	26.75	2000	12	2000-2004	25	6	0	Not Sterilizaed	Rural	7	1981	15
168	2010-12-29	32	0	Working	Living as married	1	2009	10	6	2	19	31	Positive	Lower middle	28	NA	1998	2	1995-1999	28	9	1	Sterlized	Urban	9	1978	13
169	2010-12-29	24	9	Working	Living as married	1	2006	4	1	1	17	19	Positive	Lower middle	NA	NA	2003	12	2000-2004	27	10	1	Not Sterilizaed	Urban	17	1987	12
170	2010-12-30	34	7	Working	Living as married	1	2001	5	1	1	19	24	Positive	Lower	NA	NA	1995	6	1995-1999	22	3	2+	Not Sterilizaed	Rural	15	1977	14
171	2010-12-30	32	4	Not working	Widowed	1	1997	9	2	2	14	19	Positive	Lower middle	19	20.08	1993	3	1990-1994	21	7	2	Sterlized	Rural	10	1978	13
172	2010-12-30	29	3	Working	Living as married	1	2003	9	6	2	17	22	Positive	Upper middle	NA	NA	1999	4	1995-1999	21	4	1	Not Sterilizaed	Rural	15	1981	14
173	2010-12-30	32	18	Not working	Living as married	1	2006	1	1	1	25	27	Positive	Upper middle	NA	NA	2004	2	2000-2004	30	5	1	Not Sterilizaed	Urban	3	1979	14
174	2010-12-31	30	10	Working	Widowed	1	2003	6	3	2	18	23	Positive	Upper lower	NA	22.08	1998	6	1995-1999	21	3	2	Not Sterilizaed	Rural	10	1980	12
175	2010-12-31	40	11	Working	Living as married	1	1994	8	1	1	20	24	Positive	Lower middle	NA	NA	1991	2	1990-1994	23	3	2	Not Sterilizaed	Urban	10	1970	14
176	2010-12-31	40	7	Not working	Widowed	1	2006	6	6	2	21	36	Positive	Lower middle	NA	24.92	1991	12	1990-1994	30	9	1	Not Sterilizaed	Urban	15	1970	14
177	2011-01-03	43	15	Not working	Widowed	1	1999	6	4	2	25	31	Positive	Lower middle	NA	NA	1993	4	1990-1994	29	4	1	Not Sterilizaed	Urban	5	1968	14
178	2011-01-03	27	10	Not working	Widowed	1	2002	1	2	2	14	18	Positive	Lower middle	NA	18.58	1998	6	1995-1999	27	13	1	Not Sterilizaed	Rural	12	1984	13
179	2011-01-03	29	15	Not working	Living as married	1	2004	8	1	1	18	23	Positive	Upper middle	23	NA	2000	4	2000-2004	27	9	2	Sterlized	Urban	12	1981	15
180	2011-01-03	34	8	Not working	Living as married	1	1999	4	1	1	19	22	Positive	Lower middle	22	NA	1995	10	1995-1999	26	7	1	Sterlized	Urban	5	1977	13
181	2011-01-04	36	10	Not working	Living as married	1	2001	7	1	1	19	27	Positive	Upper lower	NA	NA	1994	5	1990-1994	25	6	1	Not Sterilizaed	Rural	12	1974	13
182	2011-01-04	32	10	Not working	Widowed	1	2005	6	6	2	14	26	Positive	Lower middle	NA	21.33	1993	5	1990-1994	26	12	2	Not Sterilizaed	Rural	9	1979	14
183	2011-01-04	32	12	Working	Living as married	1	2008	7	6	2	17	30	Positive	Lower middle	NA	NA	1996	5	1995-1999	26	9	2+	Not Sterilizaed	Rural	12	1978	13
184	2011-01-04	39	12	Not working	Seperated	1	1997	7	3	2	18	26	Negative	Upper lower	NA	NA	1990	6	1990-1994	20	2	1	Not Sterilizaed	Urban	15	1971	15
185	2011-01-04	33	3	Working	Living as married	1	2001	6	3	2	17	23	Positive	Lower middle	29	NA	1995	5	1995-1999	20	3	2	Sterlized	Rural	0	1978	13
186	2011-01-04	33	6	Working	Living as married	1	2004	10	4	2	17	27	Negative	Lower middle	NA	NA	1995	5	1995-1999	23	6	2	Not Sterilizaed	Urban	12	1977	12
187	2011-01-04	34	0	Not working	Widowed	1	2002	5	2	2	15	25	Positive	Upper lower	24	25	1991	12	1990-1994	24	9	2+	Sterlized	Urban	10	1977	13
188	2011-01-05	30	5	Not working	Widowed	1	2008	5	3	2	14	27	Not tested/dont know	Lower middle	21	22.5	1995	5	1995-1999	25	11	2	Sterlized	Urban	12	1981	12
189	2011-01-05	26	12	Working	Living as married	1	2000	9	1	1	13	16	Positive	Upper lower	NA	NA	1998	3	1995-1999	22	9	1	Not Sterilizaed	Urban	7	1984	13
190	2011-01-06	28	19	Working	Living as married	1	2005	11	1	1	22	23	Positive	Lower middle	NA	NA	2005	6	After 2005	26	4	1	Not Sterilizaed	Urban	12	1982	15
191	2011-01-06	30	9	Not working	Living as married	1	2002	5	1	1	18	21	Positive	Upper lower	NA	NA	1999	1	1995-1999	26	8	2	Not Sterilizaed	Rural	10	1981	16
192	2011-01-06	29	7	Not working	Widowed	1	2002	1	6	2	15	20	Positive	Lower middle	NA	18.92	1996	12	1995-1999	23	8	1	Not Sterilizaed	Rural	10	1982	13
193	2011-01-06	41	15	Working	Widowed	1	1994	12	2	2	20	25	Positive	Upper lower	NA	26.5	1990	6	1990-1994	25	5	1	Not Sterilizaed	Urban	9	1969	14
194	2011-01-06	30	7	Not working	Living as married	1	2003	10	2	2	14	23	Positive	Lower middle	18	NA	1995	5	1995-1999	21	7	2	Sterlized	Urban	10	1980	12
195	2011-01-07	33	10	Working	Living as married	1	2003	11	1	1	23	26	Positive	Lower middle	30	NA	2000	9	2000-2004	27	4	2	Sterlized	Urban	10	1977	12
196	2011-01-07	29	7	Not working	Widowed	1	1998	6	6	2	16	16	Positive	Lower middle	26	NA	1998	4	1995-1999	25	9	1	Sterlized	Rural	9	1982	14
197	2011-01-07	37	7	Not working	Widowed	1	1988	4	6	2	14	14	Not tested/dont know	Upper lower	NA	29.5	1988	4	Before 1990	22	8	2+	Not Sterilizaed	Rural	10	1974	13
198	2011-01-07	42	10	Working	Divorced	1	1998	9	6	2	29	30	Not tested/dont know	Lower middle	NA	30	1998	2	1995-1999	45	16	0	Not Sterilizaed	Urban	10	1968	12
199	2011-01-07	38	9	Working	Living as married	1	2002	3	2	2	17	29	Positive	Lower middle	21	NA	1990	5	1990-1994	22	5	1	Sterlized	Urban	5	1973	13
200	2011-01-10	34	2	Not working	Living as married	1	2000	12	2	2	15	24	Positive	Lower middle	NA	NA	1991	11	1990-1994	23	8	2+	Not Sterilizaed	Rural	10	1976	12
201	2011-01-10	31	9	Working	Widowed	1	2008	5	4	2	15	28	Not tested/dont know	Lower middle	NA	28.83	1995	5	1995-1999	27	12	2	Not Sterilizaed	Rural	12	1980	14
202	2011-01-10	45	0	Working	Widowed	1	2002	3	2	2	16	36	Positive	Upper lower	24	36.75	1982	3	Before 1990	20	4	2+	Sterlized	Urban	4	1966	12
203	2011-01-10	32	5	Working	Living as married	1	2006	3	1	2	18	27	Positive	Lower middle	27	NA	1997	6	1995-1999	24	6	2+	Sterlized	Urban	10	1979	14
204	2011-01-10	28	7	Working	Widowed	1	2001	1	1	1	13	18	Positive	Upper lower	NA	23.67	1996	6	1995-1999	24	11	2	Not Sterilizaed	Rural	12	1983	12
205	2011-01-11	41	9	Not working	Widowed	1	2003	2	6	2	16	33	Positive	Upper lower	24	35.33	1986	6	Before 1990	20	4	2+	Sterlized	Rural	10	1970	13
206	2011-01-11	26	10	Working	Living as married	1	2002	11	1	1	17	18	Positive	Lower middle	NA	NA	2002	4	2000-2004	28	11	1	Not Sterilizaed	Rural	12	1984	14
207	2011-01-11	38	10	Working	Living as married	1	2002	12	2	2	20	30	Positive	Lower middle	NA	NA	1992	12	1990-1994	25	5	2	Not Sterilizaed	Rural	8	1972	13
208	2011-01-07	32	11	Working	Widowed	1	1999	8	1	1	16	21	Positive	Upper lower	NA	29.33	1995	5	1995-1999	27	11	1	Not Sterilizaed	Urban	15	1978	13
209	2011-01-11	41	5	Not working	Widowed	1	2008	8	6	2	14	39	Positive	Lower middle	20	30.83	1984	3	Before 1990	20	6	2+	Sterlized	Rural	10	1969	13
210	2011-01-11	43	15	Not working	Widowed	1	1996	10	2	2	23	29	Positive	Upper lower	NA	29.5	1991	5	1990-1994	31	8	0	Not Sterilizaed	Urban	12	1967	14
211	2011-01-12	36	6	Working	Widowed	1	2001	9	2	2	18	27	Positive	Upper lower	NA	27	1993	6	1990-1994	26	8	2	Not Sterilizaed	Rural	9	1974	13
212	2011-01-12	31	7	Not working	Widowed	1	2006	12	6	2	15	27	Not tested/dont know	Lower middle	NA	26.83	1995	3	1995-1999	26	11	2	Not Sterilizaed	Rural	10	1979	11
213	2011-01-12	35	10	Not working	Living as married	1	2005	4	6	2	19	29	Positive	Upper lower	23	NA	1995	5	1995-1999	25	6	2	Sterlized	Urban	10	1976	13
214	2011-01-13	32	15	Working	Living as married	2	1997	6	2	2	18	18	Positive	Upper lower	NA	26.75	1996	11	1995-1999	28	10	1	Not Sterilizaed	Urban	12	1979	15
215	2011-01-13	36	15	Working	Living as married	1	2006	9	2	2	21	32	Positive	Lower middle	NA	NA	1996	5	1995-1999	28	7	0	Not Sterilizaed	Rural	10	1974	13
216	2011-01-13	31	12	Not working	Widowed	1	2000	9	1	1	19	21	Positive	Upper lower	NA	24.67	1999	4	1995-1999	30	11	1	Not Sterilizaed	Urban	7	1979	16
217	2011-01-13	36	7	Not working	Living as married	1	2004	6	6	2	20	29	Positive	Lower middle	NA	NA	1995	2	1995-1999	24	4	1	Not Sterilizaed	Urban	15	1975	12
218	2011-01-13	33	9	Not working	Widowed	1	2007	3	2	2	15	29	Positive	Upper lower	21	29.08	1992	11	1990-1994	18	3	2	Sterlized	Urban	15	1978	12
219	2011-01-13	42	10	Working	Widowed	1	2009	6	6	2	18	40	Positive	Upper lower	NA	32.33	1987	5	Before 1990	34	16	1	Not Sterilizaed	Urban	15	1969	14
220	2011-01-14	30	9	Not working	Living as married	1	2006	11	2	2	20	26	Positive	Upper lower	NA	NA	2001	4	2000-2004	26	6	0	Not Sterilizaed	Rural	9	1980	12
221	2011-01-14	36	14	Not working	Widowed	1	2003	10	2	2	21	29	Positive	Lower middle	28	29.5	1995	12	1995-1999	25	4	2	Sterlized	Urban	15	1974	13
222	2011-01-17	33	9	Working	Living as married	1	2006	8	6	2	19	29	Positive	Lower middle	30	NA	1997	5	1995-1999	25	6	2	Sterlized	Urban	10	1977	14
223	2011-01-17	36	3	Working	Widowed	1	2007	9	2	2	20	33	Positive	Lower middle	26	36.33	1995	3	1995-1999	24	4	2	Sterlized	Urban	10	1974	14
224	2011-01-17	43	0	Not working	Widowed	1	2002	6	2	2	17	34	Positive	Upper lower	25	37.83	1985	5	Before 1990	23	6	2+	Sterlized	Rural	5	1968	13
225	2011-01-17	30	9	Not working	Widowed	1	2004	4	1	1	23	23	Not tested/dont know	Upper lower	NA	23.08	2003	7	2000-2004	25	2	0	Not Sterilizaed	Rural	15	1981	14
226	2011-01-19	27	10	Not working	Seperated	2	2002	7	1	1	14	19	Not tested/dont know	Lower middle	22	15.83	1998	3	1995-1999	27	13	1	Sterlized	Urban	15	1983	15
227	2011-01-19	38	4	Not working	Widowed	1	1999	12	1	1	20	27	Positive	Upper lower	28	29.92	1993	2	1990-1994	23	3	2	Sterlized	Urban	12	1972	14
228	2011-01-20	41	0	Not working	Living as married	1	2003	6	2	2	14	33	Positive	Upper lower	20	NA	1984	4	Before 1990	25	11	2+	Sterlized	Rural	9	1970	13
229	2011-01-20	35	4	Working	Living as married	1	2002	11	3	2	12	27	Positive	Upper lower	19	NA	1988	4	Before 1990	25	13	2+	Sterlized	Urban	7	1975	13
230	2011-01-20	38	8	Not working	Seperated	1	2006	10	6	2	15	34	Positive	Lower	20	NA	1988	6	Before 1990	21	6	2	Sterlized	Rural	7	1972	15
231	2011-01-24	23	11	Working	Living as married	1	2007	11	1	1	18	20	Positive	Lower middle	NA	NA	2006	5	After 2005	25	7	1	Not Sterilizaed	Urban	10	1987	14
232	2011-01-24	32	7	Not working	Widowed	1	2003	10	2	2	17	25	Positive	Upper lower	25	25.42	1996	5	1995-1999	28	11	2	Sterlized	Urban	4	1978	12
233	2011-01-24	38	8	Not working	Living as married	1	2007	6	2	2	16	34	Positive	Lower middle	26	NA	1989	5	Before 1990	23	7	2+	Sterlized	Rural	12	1973	14
234	2011-01-24	35	7	Working	Living as married	1	2005	7	6	2	17	30	Positive	Upper middle	NA	NA	1993	3	1990-1994	26	9	1	Not Sterilizaed	Rural	11	1975	15
235	2011-01-24	29	9	Working	Living as married	1	2005	11	1	2	20	24	Positive	Lower middle	NA	NA	2001	11	2000-2004	25	5	2	Not Sterilizaed	Urban	7	1981	13
236	2011-01-25	38	10	Not working	Widowed	1	2007	3	6	2	17	34	Not tested/dont know	Lower middle	22	25.83	1990	5	1990-1994	24	7	2	Sterlized	Rural	9	1973	12
237	2011-01-25	39	3	Not working	Living as married	1	2009	5	4	2	18	37	Negative	Lower	21	NA	1990	1	1990-1994	24	6	2+	Sterlized	Rural	10	1972	17
238	2011-01-27	36	10	Not working	Widowed	1	2009	6	6	2	17	34	Not tested/dont know	Lower middle	NA	30.58	1992	5	1990-1994	28	11	1	Not Sterilizaed	Rural	9	1975	14
239	2011-01-27	34	0	Not working	Widowed	1	2007	8	2	2	14	31	Positive	Upper lower	18	30.67	1990	8	1990-1994	17	3	2	Sterlized	Rural	13	1976	13
240	2011-01-28	39	12	Working	Living as married	1	2001	4	1	1	23	29	Positive	Lower middle	NA	NA	1995	5	1995-1999	25	2	1	Not Sterilizaed	Urban	10	1972	16
241	2011-01-28	31	10	Working	Living as married	2	1998	3	1	1	17	18	Positive	Upper lower	NA	18.42	1997	6	1995-1999	24	7	0	Not Sterilizaed	Urban	4	1980	13
242	2011-01-28	32	3	Not working	Widowed	1	2002	9	6	2	15	24	Positive	Upper lower	NA	23.67	1993	12	1990-1994	21	6	2	Not Sterilizaed	Rural	4	1978	12
243	2011-01-31	30	8	Working	Living as married	1	2010	3	6	2	29	29	Positive	Lower middle	NA	NA	2010	6	After 2005	33	4	0	Not Sterilizaed	Rural	10	1981	13
244	2011-01-31	40	15	Not working	Living as married	2	1999	8	1	1	28	29	Positive	Lower middle	NA	33.83	1998	11	1995-1999	28	0	0	Not Sterilizaed	Urban	8	1970	13
245	2011-01-31	40	15	Working	Living as married	1	1999	5	7	2	27	28	Positive	Lower middle	NA	NA	1998	3	1995-1999	30	3	1	Not Sterilizaed	Urban	7	1971	13
246	2011-02-01	39	7	Not working	Widowed	1	2003	6	2	2	18	31	Positive	Lower middle	NA	31	1990	5	1990-1994	21	3	2	Not Sterilizaed	Rural	10	1972	12
247	2011-02-01	24	7	Working	Widowed	1	2003	3	1	1	16	16	Positive	Upper lower	NA	23.75	2002	10	2000-2004	25	9	2	Not Sterilizaed	Rural	15	1987	13
248	2011-02-02	31	10	Not working	Living as married	1	2008	11	1	1	28	29	Negative	Upper lower	NA	NA	2007	12	After 2005	32	4	1	Not Sterilizaed	Urban	9	1979	14
249	2011-02-02	32	11	Working	Living as married	1	2008	6	2	2	18	29	Positive	Upper lower	23	NA	1997	5	1995-1999	23	5	2+	Sterlized	Urban	15	1979	14
250	2011-02-02	32	6	Working	Living as married	1	2003	10	1	1	23	25	Not tested/dont know	Lower middle	NA	NA	2002	7	2000-2004	35	12	1	Not Sterilizaed	Rural	7	1978	13
251	2011-02-02	37	9	Working	Living as married	1	2007	9	2	2	18	34	Positive	Upper lower	25	NA	1991	12	1990-1994	30	12	2+	Sterlized	Urban	12	1973	13
252	2011-02-03	34	0	Not working	Seperated	2	2007	12	4	2	13	31	Positive	Upper lower	27	NA	1990	5	1990-1994	25	12	1	Sterlized	Urban	9	1976	12
253	2011-02-03	44	0	Not working	Living as married	1	2006	6	6	2	17	39	Positive	Upper lower	25	NA	1984	4	Before 1990	28	11	2+	Sterlized	Urban	10	1967	16
254	2011-02-03	23	9	Working	Living as married	1	2008	8	2	2	20	21	Positive	Lower	22	NA	2007	12	After 2005	29	9	1	Sterlized	Urban	6	1987	15
255	2011-02-03	26	10	Not working	Seperated	1	2008	5	2	1	14	23	Positive	Upper lower	NA	NA	1998	12	1995-1999	25	11	2	Not Sterilizaed	Urban	8	1985	13
256	2011-02-04	36	9	Working	Living as married	1	2009	1	2	2	18	34	Positive	Lower middle	25	NA	1993	5	1990-1994	25	7	2+	Sterlized	Urban	7	1975	15
257	2011-02-04	42	15	Working	Widowed	1	2000	6	2	2	18	31	Positive	Lower middle	NA	29.92	1987	5	Before 1990	25	7	1	Not Sterilizaed	Urban	12	1969	13
258	2011-02-04	34	9	Working	Living as married	1	2008	4	2	2	21	31	Positive	Lower middle	28	NA	1998	5	1995-1999	28	7	2	Sterlized	Rural	12	1977	16
259	2011-02-05	33	9	Not working	Widowed	1	2010	1	2	2	18	32	Positive	Lower middle	28	32.75	1996	5	1995-1999	26	8	2	Sterlized	Urban	13	1978	14
260	2011-02-07	36	10	Not working	Widowed	1	2003	1	2	2	19	28	Positive	Lower middle	27	34.17	1994	5	1990-1994	26	7	2	Sterlized	Rural	15	1975	12
261	2011-02-07	34	17	Not working	Living as married	1	2003	6	1	1	22	26	Negative	Lower middle	NA	NA	1999	6	1995-1999	27	5	1	Not Sterilizaed	Urban	15	1977	13
262	2011-02-07	35	16	Working	Living as married	1	2002	1	7	2	26	26	Negative	Lower middle	NA	NA	2001	11	2000-2004	30	4	1	Not Sterilizaed	Urban	7	1976	13
263	2011-02-07	28	0	Working	Living as married	1	2008	9	6	2	13	26	Positive	Lower middle	23	NA	1996	6	1995-1999	16	3	2	Sterlized	Rural	10	1982	13
264	2011-02-08	29	10	Working	Widowed	1	2008	8	6	2	15	27	Positive	Upper lower	NA	18	1996	9	1995-1999	27	12	1	Not Sterilizaed	Urban	7	1981	13
265	2011-02-08	20	12	Working	Living as married	1	2010	11	6	2	20	20	Positive	Lower middle	NA	NA	2010	8	After 2005	35	15	0	Not Sterilizaed	Urban	10	1990	14
266	2011-02-08	28	10	Not working	Living as married	1	2007	4	3	2	22	24	Positive	Lower middle	NA	NA	2005	6	After 2005	33	11	1	Not Sterilizaed	Rural	10	1983	13
267	2011-02-08	34	10	Not working	Living as married	1	2006	2	2	2	17	29	Positive	Upper lower	24	NA	1994	3	1990-1994	32	15	2	Sterlized	Urban	8	1977	14
268	2011-02-08	38	4	Not working	Widowed	1	2007	3	6	2	12	34	Positive	Upper lower	NA	34.42	1984	11	Before 1990	22	10	2+	Not Sterilizaed	Urban	12	1973	12
269	2011-02-09	44	7	Working	Living as married	1	2007	4	6	2	15	40	Positive	Upper lower	21	NA	1981	12	Before 1990	23	8	2	Sterlized	Urban	7	1967	12
271	2011-02-11	35	9	Working	Widowed	1	1996	9	2	2	19	21	Positive	Upper lower	NA	26.25	1995	5	1995-1999	28	9	1	Not Sterilizaed	Rural	9	1975	14
272	2011-02-11	37	0	Not working	Widowed	1	1996	1	2	1	14	22	Positive	Upper lower	22	24.92	1988	5	Before 1990	25	11	2+	Sterlized	Urban	10	1974	13
273	2011-02-11	32	10	Not working	Widowed	1	2003	11	1	2	17	25	Positive	Lower middle	NA	29.92	1996	4	1995-1999	22	5	2+	Not Sterilizaed	Rural	7	1978	14
274	2011-02-11	27	15	Working	Living as married	1	2005	3	1	1	20	21	Negative	Upper lower	NA	NA	2004	4	2000-2004	26	6	1	Not Sterilizaed	Rural	15	1984	13
275	2011-02-11	41	0	Working	Widowed	1	2010	4	6	2	14	40	Positive	Upper lower	22	28.92	1984	3	Before 1990	18	4	2+	Sterlized	Rural	10	1970	14
276	2011-02-11	34	10	Not working	Living as married	1	2007	1	2	2	19	30	Positive	Upper lower	22	NA	1995	11	1995-1999	30	11	2	Sterlized	Urban	4	1977	14
277	2011-02-14	36	10	Not working	Widowed	1	2003	5	6	2	18	28	Positive	Lower middle	NA	22.33	1993	5	1990-1994	24	6	0	Not Sterilizaed	Urban	10	1975	16
278	2011-02-14	39	9	Not working	Widowed	1	1996	3	7	2	19	24	Positive	Lower middle	NA	32.75	1990	12	1990-1994	27	8	1	Not Sterilizaed	Urban	17	1972	13
279	2011-02-14	42	9	Working	Living as married	2	2007	1	6	2	18	38	Not tested/dont know	Lower middle	38	25.17	1986	12	Before 1990	26	8	2	Sterlized	Rural	17	1969	14
280	2011-02-15	36	2	Not working	Widowed	1	1993	9	1	1	18	19	Positive	Upper lower	NA	36.25	1993	3	1990-1994	29	11	1	Not Sterilizaed	Urban	7	1974	16
281	2011-02-16	37	15	Working	Living as married	1	2010	8	3	2	25	37	Positive	Upper lower	NA	NA	1999	5	1995-1999	29	4	1	Not Sterilizaed	Urban	10	1973	12
282	2011-02-18	38	7	Not working	Widowed	1	1995	6	2	2	18	22	Positive	Upper lower	26	30.33	1991	5	1990-1994	21	3	1	Sterlized	Urban	12	1973	13
283	2011-02-18	43	0	Not working	Widowed	1	2005	1	6	2	17	37	Not tested/dont know	Upper lower	27	35.83	1985	4	Before 1990	25	8	2+	Sterlized	Urban	10	1968	16
284	2011-02-21	27	11	Not working	Living as married	1	2001	8	2	2	16	18	Positive	Lower middle	NA	NA	1999	11	1995-1999	29	13	1	Not Sterilizaed	Rural	7	1983	14
285	2011-02-21	30	17	Not working	Living as married	1	2004	4	6	2	21	23	Negative	Upper lower	NA	NA	2002	6	2000-2004	27	6	0	Not Sterilizaed	Urban	10	1981	14
286	2011-02-21	34	2	Working	Living as married	1	2001	6	2	2	17	24	Positive	Upper lower	30	NA	1993	12	1990-1994	21	4	2	Sterlized	Urban	5	1977	15
287	2011-02-21	34	10	Not working	Seperated	1	2001	9	6	2	24	25	Positive	Lower middle	NA	NA	2001	6	2000-2004	30	6	0	Not Sterilizaed	Rural	15	1976	15
288	2011-02-22	44	9	Not working	Widowed	1	2004	6	3	2	24	37	Positive	Lower middle	28	30.75	1991	1	1990-1994	27	3	2	Sterlized	Urban	12	1967	13
289	2011-02-23	27	12	Not working	Widowed	1	2004	2	1	1	17	20	Not tested/dont know	Upper lower	NA	20.08	2001	4	2000-2004	23	6	1	Not Sterilizaed	Rural	0	1984	13
290	2011-02-24	27	13	Not working	Widowed	1	2006	8	2	2	18	23	Positive	Upper lower	NA	23.33	2002	5	2000-2004	26	8	0	Not Sterilizaed	Urban	9	1983	14
291	2011-02-24	27	9	Not working	Widowed	1	2002	11	2	1	14	19	Positive	Lower middle	NA	24.25	1997	12	1995-1999	32	18	1	Not Sterilizaed	Rural	12	1983	14
292	2011-02-24	31	9	Working	Living as married	1	2008	11	2	2	18	29	Positive	Upper lower	NA	NA	1998	2	1995-1999	28	10	1	Not Sterilizaed	Urban	0	1979	12
293	2011-02-25	32	9	Not working	Living as married	2	2000	2	6	2	20	21	Positive	Lower middle	NA	26.42	1999	5	1995-1999	28	8	0	Not Sterilizaed	Urban	12	1979	12
294	2011-02-25	33	17	Not working	Living as married	2	1998	10	2	2	14	21	Positive	Lower middle	NA	21.08	1992	7	1990-1994	25	11	0	Not Sterilizaed	Urban	9	1977	15
295	2011-02-28	43	0	Not working	Widowed	1	2007	6	7	2	13	39	Positive	Lower middle	21	37.08	1981	5	Before 1990	19	6	2+	Sterlized	Rural	10	1968	14
296	2011-02-28	31	12	Working	Widowed	1	2000	1	1	2	19	20	Positive	Lower middle	22	27.67	1999	5	1995-1999	28	9	1	Sterlized	Rural	10	1980	15
297	2011-03-01	26	4	Not working	Living as married	1	2002	6	2	2	15	17	Positive	Lower middle	NA	NA	2000	4	2000-2004	23	8	1	Not Sterilizaed	Rural	17	1985	15
298	2011-03-02	38	15	Not working	Living as married	1	1997	8	1	1	21	24	Positive	Lower middle	NA	NA	1994	5	1990-1994	26	5	1	Not Sterilizaed	Urban	15	1973	15
299	2011-03-03	30	7	Working	Living as married	2	2004	3	2	1	15	23	Not tested/dont know	Lower middle	NA	16.17	1996	5	1995-1999	30	15	2	Not Sterilizaed	Rural	17	1981	14
300	2011-03-03	26	8	Working	Living as married	1	2005	5	1	1	16	20	Positive	Upper lower	NA	NA	2001	2	2000-2004	26	10	2	Not Sterilizaed	Urban	9	1985	14
301	2011-03-04	26	11	Not working	Living as married	1	2010	7	1	1	18	25	Not tested/dont know	Upper lower	NA	NA	2003	3	2000-2004	27	9	1	Not Sterilizaed	Rural	4	1985	15
302	2011-03-04	30	10	Not working	Widowed	1	2004	2	3	2	18	23	Positive	Upper lower	NA	23.58	1999	8	1995-1999	21	3	1	Not Sterilizaed	Urban	9	1981	12
303	2011-03-08	25	13	Working	Living as married	1	2009	5	1	1	22	23	Positive	Upper lower	NA	NA	2007	12	After 2005	25	3	1	Not Sterilizaed	Urban	12	1986	13
304	2011-03-08	24	14	Not working	Living as married	1	2008	7	7	2	20	21	Positive	Upper lower	22	NA	2006	9	After 2005	31	11	1	Sterlized	Urban	7	1987	15
305	2011-03-10	26	0	Not working	Living as married	1	2006	2	4	2	13	21	Positive	Upper lower	19	NA	1998	4	1995-1999	18	5	2	Sterlized	Rural	12	1985	14
306	2011-03-11	45	0	Not working	Living as married	1	2003	6	2	2	12	37	Positive	Upper lower	27	NA	1977	12	Before 1990	22	10	2+	Sterlized	Rural	9	1966	14
307	2011-03-11	31	0	Not working	Widowed	1	2006	6	2	2	13	26	Positive	Upper lower	18	26.5	1993	5	1990-1994	25	12	2	Sterlized	Urban	9	1980	14
308	2011-03-11	35	4	Not working	Widowed	1	1998	11	3	2	15	23	Positive	Upper lower	21	21.5	1991	5	1990-1994	25	10	2+	Sterlized	Rural	12	1975	13
309	2011-05-20	30	12	Working	Seperated	1	2005	4	6	2	17	24	Not tested/dont know	Upper lower	NA	NA	1998	5	1995-1999	36	19	0	Not Sterilizaed	Urban	0	1981	12
310	2011-03-14	33	14	Working	Living as married	1	1998	4	1	2	19	20	Positive	Lower middle	NA	NA	1997	5	1995-1999	28	9	1	Not Sterilizaed	Urban	8	1978	13
311	2011-03-14	30	7	Not working	Widowed	1	1998	1	1	1	14	17	Positive	Lower middle	NA	17.25	1995	5	1995-1999	25	11	1	Not Sterilizaed	Urban	12	1981	13
312	2011-03-14	27	11	Not working	Living as married	1	2006	5	2	2	16	22	Positive	Upper lower	NA	NA	2000	4	2000-2004	25	9	1	Not Sterilizaed	Rural	6	1984	16
313	2011-03-16	42	17	Not working	Living as married	1	2000	4	4	2	27	31	Positive	Lower middle	NA	NA	1996	4	1995-1999	31	4	0	Not Sterilizaed	Urban	10	1969	15
314	2011-03-16	30	9	Working	Living as married	1	2002	8	1	1	20	21	Positive	Lower middle	NA	NA	2001	2	2000-2004	32	12	1	Not Sterilizaed	Rural	15	1981	13
315	2011-03-17	34	15	Working	Living as married	2	2003	12	1	1	20	27	Not tested/dont know	Lower	NA	20.58	1997	5	1995-1999	24	4	2	Not Sterilizaed	Urban	10	1976	12
316	2011-03-18	39	3	Working	Widowed	1	2006	6	6	2	13	34	Not tested/dont know	Upper lower	19	24	1985	3	Before 1990	24	11	2	Sterlized	Urban	10	1972	12
317	2011-03-21	35	9	Working	Living as married	1	2001	3	1	1	22	25	Positive	Lower middle	25	NA	1997	11	1995-1999	33	11	2	Sterlized	Urban	4	1976	15
318	2011-03-21	39	4	Working	Living as married	1	2005	12	6	2	15	34	Negative	Lower middle	23	NA	1987	5	Before 1990	16	1	2+	Sterlized	Rural	15	1971	14
319	2011-03-21	39	15	Not working	Living as married	1	2007	5	1	1	30	35	Positive	Upper lower	NA	NA	2002	5	2000-2004	34	4	1	Not Sterilizaed	Urban	15	1972	13
320	2011-03-22	36	11	Not working	Widowed	1	2000	9	2	2	20	26	Positive	Lower middle	NA	26.5	1995	5	1995-1999	29	9	2	Not Sterilizaed	Rural	0	1974	13
321	2011-03-22	29	8	Not working	Widowed	1	2009	11	2	2	16	28	Positive	Lower middle	22	27.92	1998	5	1995-1999	29	13	2	Sterlized	Rural	12	1981	16
322	2011-03-22	34	6	Not working	Living as married	2	2003	5	2	2	15	26	Not tested/dont know	Upper lower	NA	NA	1992	6	1990-1994	35	20	1	Not Sterilizaed	Urban	12	1977	14
323	2011-03-22	40	3	Not working	Widowed	1	2003	2	6	2	17	32	Positive	Upper lower	23	31.5	1987	12	Before 1990	20	3	2+	Sterlized	Urban	8	1971	16
324	2011-03-23	31	15	Working	Living as married	1	2010	5	2	1	23	30	Positive	Upper lower	30	NA	2003	2	2000-2004	27	4	2	Sterlized	Urban	10	1980	13
325	2011-03-24	34	8	Not working	Widowed	1	1997	1	2	2	15	20	Positive	Lower middle	20	20.25	1992	3	1990-1994	23	8	2	Sterlized	Urban	10	1977	13
326	2011-03-24	31	15	Working	Living as married	1	2010	6	2	2	19	30	Positive	Lower middle	24	NA	1999	6	1995-1999	27	8	2	Sterlized	Urban	7	1980	15
327	2011-03-25	23	9	Working	Living as married	1	2005	7	1	1	16	17	Positive	Lower middle	22	NA	2004	5	2000-2004	27	11	2	Sterlized	Rural	4	1988	13
328	2011-03-25	36	15	Working	Living as married	1	2001	7	4	2	20	26	Positive	Lower	NA	NA	1995	5	1995-1999	31	11	1	Not Sterilizaed	Rural	10	1975	13
329	2011-03-28	36	15	Not working	Living as married	1	2000	11	1	1	19	26	Positive	Upper lower	NA	NA	1994	4	1990-1994	28	9	1	Not Sterilizaed	Urban	10	1974	13
330	2011-03-29	25	5	Working	Living as married	1	2003	2	1	1	17	17	Negative	Lower middle	NA	NA	2002	12	2000-2004	25	8	1	Not Sterilizaed	Urban	14	1986	13
331	2011-03-29	30	10	Working	Living as married	1	1999	4	7	2	17	18	Positive	Upper lower	NA	NA	1998	5	1995-1999	26	9	0	Not Sterilizaed	Urban	12	1981	12
332	2011-03-30	39	15	Not working	Widowed	1	2003	3	2	2	22	31	Positive	Lower middle	NA	33.33	1993	11	1990-1994	30	8	1	Not Sterilizaed	Urban	7	1972	14
333	2011-03-31	36	16	Not working	Living as married	1	1999	10	1	1	23	25	Negative	Upper middle	NA	NA	1998	8	1995-1999	25	2	1	Not Sterilizaed	Urban	15	1974	13
334	2011-04-01	25	10	Not working	Living as married	1	2004	12	7	2	17	19	Positive	Lower middle	22	NA	2003	4	2000-2004	27	10	1	Sterlized	Rural	10	1985	14
335	2011-04-01	30	2	Not working	Widowed	1	1998	4	2	2	12	17	Positive	Upper lower	NA	16.92	1993	6	1990-1994	15	3	1	Not Sterilizaed	Rural	12	1981	13
336	2011-04-05	45	0	Not working	Living as married	1	2007	4	6	2	16	41	Positive	Upper lower	23	NA	1982	6	Before 1990	20	4	2	Sterlized	Rural	15	1966	16
337	2011-04-06	32	10	Working	Living as married	1	2003	8	1	2	15	24	Positive	Lower middle	24	NA	1994	4	1990-1994	23	8	2+	Sterlized	Urban	10	1979	13
338	2011-04-06	40	0	Not working	Living as married	1	2000	4	6	2	18	29	Negative	Lower middle	27	NA	1989	5	Before 1990	23	5	2	Sterlized	Rural	3	1971	13
339	2011-04-07	36	11	Not working	Living as married	1	2008	1	6	2	18	33	Positive	Lower middle	23	NA	1993	6	1990-1994	27	9	2	Sterlized	Rural	12	1975	12
340	2011-04-07	21	12	Working	Living as married	1	2009	9	1	1	18	19	Negative	Upper lower	NA	NA	2008	3	After 2005	24	6	1	Not Sterilizaed	Rural	7	1990	15
341	2011-04-07	44	15	Working	Living as married	1	1998	11	6	2	22	32	Positive	Lower middle	NA	NA	1988	12	Before 1990	27	5	2	Not Sterilizaed	Urban	12	1966	14
342	2011-04-08	35	12	Working	Living as married	1	2005	11	6	2	17	30	Positive	Lower middle	23	NA	1993	5	1990-1994	24	7	2	Sterlized	Rural	17	1975	13
343	2011-04-11	28	7	Not working	Living as married	1	2009	10	2	2	23	27	Positive	Upper lower	NA	NA	2006	5	After 2005	32	9	0	Not Sterilizaed	Urban	12	1982	14
344	2011-04-12	30	10	Not working	Widowed	1	1999	10	2	2	17	19	Positive	Upper lower	NA	19.5	1998	5	1995-1999	26	9	1	Not Sterilizaed	Urban	0	1980	12
345	2011-04-13	31	7	Not working	Widowed	1	2007	1	2	2	25	27	Positive	Lower middle	NA	27	2005	6	After 2005	36	11	0	Not Sterilizaed	Rural	5	1980	15
346	2011-04-13	24	7	Working	Living as married	1	2010	3	1	1	19	23	Negative	Upper lower	NA	NA	2005	12	After 2005	23	4	2	Not Sterilizaed	Rural	5	1987	13
347	2011-04-15	26	9	Not working	Widowed	1	2001	11	1	1	14	17	Not tested/dont know	Upper lower	17	19.42	1999	4	1995-1999	25	11	2	Sterlized	Urban	10	1984	13
348	2011-04-15	32	5	Working	Widowed	1	2002	2	2	2	16	23	Positive	Upper lower	21	22	1995	3	1995-1999	27	11	2+	Sterlized	Urban	15	1979	12
349	2011-04-15	35	12	Working	Living as married	1	2004	1	2	2	22	28	Positive	Lower middle	NA	NA	1998	5	1995-1999	28	6	1	Not Sterilizaed	Urban	15	1976	13
350	2011-04-15	30	8	Working	Living as married	2	2001	12	1	1	20	21	Positive	Upper lower	NA	NA	2001	5	2000-2004	29	9	1	Not Sterilizaed	Urban	10	1980	13
351	2011-04-18	37	9	Not working	Widowed	1	2002	6	2	2	18	28	Positive	Lower middle	26	27.58	1992	5	1990-1994	27	9	2	Sterlized	Rural	10	1974	13
352	2011-04-18	45	3	Working	Widowed	1	1998	6	4	2	15	32	Negative	Upper lower	21	37.67	1980	12	Before 1990	23	8	2+	Sterlized	Urban	12	1966	11
353	2011-04-19	36	10	Working	Living as married	1	2007	6	6	2	18	32	Positive	Upper lower	22	NA	1993	5	1990-1994	25	7	2	Sterlized	Rural	12	1975	13
354	2011-04-19	37	15	Not working	Living as married	1	2003	4	2	2	22	29	Positive	Lower middle	26	NA	1996	5	1995-1999	27	5	2	Sterlized	Urban	10	1974	12
355	2011-04-20	28	13	Working	Living as married	1	2001	6	2	2	13	18	Positive	Upper lower	NA	NA	1996	5	1995-1999	32	19	0	Not Sterilizaed	Rural	12	1983	13
356	2011-04-20	29	5	Not working	Widowed	1	2005	4	2	2	16	23	Positive	Lower middle	NA	23	1998	2	1995-1999	21	5	1	Not Sterilizaed	Rural	12	1982	15
357	2011-04-20	34	10	Working	Living as married	1	1998	5	1	1	17	21	Positive	Upper lower	NA	NA	1994	5	1990-1994	25	8	0	Not Sterilizaed	Urban	10	1977	15
358	2011-04-20	32	15	Not working	Widowed	1	2004	5	2	2	16	25	Positive	Lower middle	20	25	1994	12	1990-1994	24	8	2	Sterlized	Urban	5	1979	14
359	2011-04-20	34	15	Not working	Living as married	1	2006	5	7	2	22	29	Positive	Lower middle	NA	NA	1998	12	1995-1999	25	3	2	Not Sterilizaed	Urban	0	1977	13
360	2011-04-20	35	7	Not working	Widowed	1	1997	4	1	2	19	21	Positive	Lower middle	NA	27.92	1995	5	1995-1999	26	7	1	Not Sterilizaed	Urban	15	1976	13
361	2011-04-21	26	5	Working	Living as married	1	2005	9	1	2	19	20	Positive	Lower middle	NA	NA	2004	5	2000-2004	25	6	1	Not Sterilizaed	Rural	8	1985	15
362	2011-04-21	20	7	Working	Living as married	1	2009	9	2	2	18	18	Positive	Lower middle	NA	NA	2009	3	After 2005	27	9	0	Not Sterilizaed	Rural	8	1991	14
363	2011-04-21	40	18	Working	Living as married	1	1995	6	1	1	23	24	Negative	Lower middle	NA	NA	1993	12	1990-1994	27	4	1	Not Sterilizaed	Rural	11	1971	13
364	2011-04-22	35	10	Working	Widowed	1	2003	6	2	2	18	27	Positive	Lower middle	23	26.58	1994	5	1990-1994	21	3	2	Sterlized	Rural	17	1976	15
365	2011-04-25	31	7	Not working	Living as married	1	2004	5	6	2	17	24	Positive	Lower middle	25	NA	1997	5	1995-1999	23	6	2	Sterlized	Rural	13	1980	16
366	2011-04-25	33	17	Not working	Living as married	2	2009	6	1	1	21	31	Not tested/dont know	Lower middle	NA	26.92	1999	7	1995-1999	28	7	1	Not Sterilizaed	Urban	5	1978	13
367	2011-04-28	40	7	Not working	Widowed	2	2002	1	6	2	15	31	Not tested/dont know	Lower middle	NA	22.42	1985	12	Before 1990	25	10	1	Not Sterilizaed	Rural	8	1971	13
368	2011-04-29	47	7	Not working	Widowed	1	2006	6	6	2	16	42	Not tested/dont know	Upper lower	24	33.67	1980	5	Before 1990	21	5	2	Sterlized	Rural	17	1964	13
369	2011-05-02	24	5	Not working	Widowed	1	2010	4	6	2	17	23	Positive	Lower middle	NA	18.83	2003	12	2000-2004	30	13	1	Not Sterilizaed	Rural	12	1987	13
370	2011-05-02	31	10	Working	Living as married	1	2008	2	1	1	21	28	Positive	Upper lower	NA	NA	2000	12	2000-2004	27	6	2	Not Sterilizaed	Rural	4	1980	14
371	2011-05-02	39	0	Not working	Widowed	1	2006	9	6	2	12	34	Negative	Upper lower	19	25.33	1984	5	Before 1990	30	18	2+	Sterlized	Rural	0	1972	13
372	2011-05-02	38	11	Working	Living as married	1	1999	5	2	2	19	26	Positive	Lower middle	34	NA	1992	5	1990-1994	26	7	1	Sterlized	Rural	15	1973	13
373	2011-05-03	36	10	Working	Living as married	1	2001	1	1	1	18	26	Positive	Lower middle	NA	NA	1992	11	1990-1994	24	6	2+	Not Sterilizaed	Urban	10	1975	15
374	2011-05-03	31	12	Not working	Widowed	1	2007	9	2	2	18	27	Positive	Upper lower	24	27.67	1998	4	1995-1999	21	3	2	Sterlized	Urban	10	1980	13
375	2011-05-04	36	15	Not working	Widowed	1	2006	8	6	2	20	31	Positive	Upper lower	NA	30.08	1995	8	1995-1999	26	6	1	Not Sterilizaed	Urban	10	1975	13
376	2011-05-05	34	14	Not working	Living as married	2	2003	12	1	1	22	27	Not tested/dont know	Lower middle	NA	23.5	1999	1	1995-1999	23	1	1	Not Sterilizaed	Urban	5	1976	14
377	2011-05-05	25	0	Working	Living as married	1	2006	9	1	1	18	20	Negative	Upper lower	NA	NA	2004	5	2000-2004	22	4	1	Not Sterilizaed	Urban	7	1986	12
378	2011-05-06	35	15	Working	Living as married	1	2009	8	1	1	24	33	Positive	Lower middle	33	NA	1999	11	1995-1999	25	1	1	Sterlized	Rural	15	1976	14
379	2011-05-09	31	10	Working	Widowed	1	2005	6	2	2	16	25	Positive	Upper lower	NA	25.92	1996	5	1995-1999	26	10	1	Not Sterilizaed	Rural	15	1980	15
380	2011-05-09	43	15	Working	Widowed	2	2007	3	6	2	19	39	Not tested/dont know	Upper lower	NA	23.67	1987	5	Before 1990	28	9	2	Not Sterilizaed	Urban	10	1968	14
381	2011-05-10	40	12	Not working	Widowed	1	2001	10	2	2	17	30	Positive	Lower middle	NA	30.5	1988	2	Before 1990	24	7	2+	Not Sterilizaed	Rural	10	1971	14
382	2011-05-10	22	7	Not working	Living as married	1	2010	9	2	2	20	21	Positive	Upper lower	NA	NA	2008	12	After 2005	21	1	1	Not Sterilizaed	Urban	10	1989	14
383	2011-05-13	20	15	Working	Living as married	1	2010	11	1	1	19	20	Negative	Lower	NA	NA	2009	11	After 2005	28	9	1	Not Sterilizaed	Urban	15	1990	13
384	2011-05-16	39	0	Not working	Living as married	1	2004	6	6	2	11	32	Negative	Upper lower	23	NA	1983	5	Before 1990	23	12	2+	Sterlized	Urban	10	1972	13
385	2011-05-17	25	12	Working	Living as married	1	2010	11	3	2	19	25	Positive	Lower middle	NA	NA	2005	5	After 2005	26	7	1	Not Sterilizaed	Urban	8	1985	15
386	2011-05-17	37	17	Not working	Widowed	1	2002	1	2	2	21	28	Positive	Lower middle	NA	32.67	1995	5	1995-1999	28	7	2	Not Sterilizaed	Urban	8	1974	13
387	2011-05-18	31	16	Working	Living as married	1	2010	4	1	1	29	30	Positive	Upper lower	NA	NA	2009	5	After 2005	30	1	0	Not Sterilizaed	Urban	15	1980	12
388	2011-05-18	32	11	Not working	Widowed	1	1999	6	1	1	17	20	Positive	Lower middle	NA	27.83	1996	6	1995-1999	28	11	1	Not Sterilizaed	Rural	12	1979	16
389	2011-05-13	28	9	Working	Widowed	1	2007	6	2	2	17	24	Positive	Lower middle	NA	25.25	2000	1	2000-2004	29	12	0	Not Sterilizaed	Rural	10	1983	13
390	2011-05-19	35	9	Working	Living as married	1	2005	4	6	2	17	29	Positive	Upper lower	24	NA	1993	6	1990-1994	26	9	2+	Sterlized	Urban	12	1976	14
391	2011-05-19	31	12	Working	Divorced	1	2002	5	1	1	20	22	Not tested/dont know	Upper lower	NA	24.33	2000	4	2000-2004	28	8	0	Not Sterilizaed	Rural	12	1980	14
392	2011-05-19	43	16	Not working	Widowed	1	1998	12	2	2	29	31	Positive	Upper middle	NA	31.25	1996	11	1995-1999	29	0	1	Not Sterilizaed	Urban	0	1967	12
393	2011-05-23	38	4	Working	Living as married	1	2005	6	6	2	15	32	Negative	Lower middle	NA	NA	1988	5	Before 1990	25	10	0	Not Sterilizaed	Urban	7	1973	15
394	2011-05-24	26	16	Not working	Living as married	1	2010	11	2	2	22	26	Positive	Lower middle	NA	NA	2007	2	After 2005	22	0	0	Not Sterilizaed	Urban	2	1984	15
395	2011-05-25	30	12	Working	Living as married	1	2005	12	3	2	18	25	Positive	Lower middle	NA	NA	1999	2	1995-1999	26	8	2	Not Sterilizaed	Rural	10	1980	16
396	2011-05-25	35	0	Working	Widowed	1	2003	4	2	2	12	27	Positive	Upper lower	20	23.92	1988	3	Before 1990	16	4	2	Sterlized	Rural	10	1976	13
397	2011-05-27	45	5	Not working	Living as married	1	2010	4	6	2	15	44	Positive	Lower middle	26	NA	1981	5	Before 1990	19	4	2	Sterlized	Rural	4	1966	13
398	2011-05-28	35	5	Not working	Living as married	1	1996	6	2	2	16	20	Positive	Upper lower	NA	NA	1992	5	1990-1994	20	4	1	Not Sterilizaed	Urban	15	1976	12
399	2011-05-30	26	15	Working	Living as married	1	2006	2	1	1	19	21	Positive	Upper lower	NA	NA	2004	5	2000-2004	29	10	1	Not Sterilizaed	Urban	10	1985	14
400	2011-05-30	42	0	Not working	Living as married	2	2010	10	2	2	13	41	Not tested/dont know	Lower middle	37	22.17	1982	5	Before 1990	26	13	1	Sterlized	Urban	10	1969	15
401	2011-05-30	37	2	Working	Seperated	1	2005	6	6	2	12	31	Not tested/dont know	Upper lower	15	NA	1986	6	Before 1990	25	13	2	Sterlized	Urban	12	1974	12
402	2011-06-01	35	12	Working	Living as married	1	2000	6	6	2	18	24	Positive	Lower middle	NA	NA	1994	9	1990-1994	24	6	1	Not Sterilizaed	Urban	15	1976	15
403	2011-05-31	35	15	Not working	Living as married	1	2002	6	2	2	22	26	Positive	Upper lower	NA	NA	1998	6	1995-1999	27	5	1	Not Sterilizaed	Urban	15	1976	15
404	2011-06-02	28	9	Working	Living as married	1	2005	8	2	2	18	22	Positive	Lower middle	NA	NA	2001	4	2000-2004	24	6	1	Not Sterilizaed	Rural	4	1983	15
405	2011-06-03	33	10	Working	Living as married	1	1997	8	7	2	18	19	Positive	Upper lower	NA	NA	1996	5	1995-1999	28	10	1	Not Sterilizaed	Urban	15	1978	13
406	2011-06-06	27	0	Working	Living as married	1	2007	6	2	2	17	23	Positive	Lower middle	NA	NA	2001	4	2000-2004	22	5	1	Not Sterilizaed	Urban	12	1984	12
407	2011-06-07	31	8	Working	Widowed	1	2006	12	2	2	21	27	Positive	Lower middle	NA	27.08	2001	6	2000-2004	26	5	0	Not Sterilizaed	Rural	15	1979	13
408	2011-06-09	38	15	Not working	Living as married	1	2010	5	2	2	20	37	Positive	Upper middle	25	NA	1993	5	1990-1994	29	9	2	Sterlized	Urban	15	1973	14
409	2011-06-09	40	5	Not working	Widowed	1	2000	6	6	2	16	29	Positive	Lower middle	24	35.25	1987	5	Before 1990	25	9	2	Sterlized	Urban	10	1971	12
410	2011-06-10	38	15	Working	Living as married	1	2000	11	1	1	24	27	Positive	Lower middle	NA	NA	1997	5	1995-1999	29	5	2	Not Sterilizaed	Rural	10	1973	14
411	2011-06-10	36	11	Working	Widowed	1	2003	6	6	2	15	28	Positive	Upper lower	24	24.83	1990	7	1990-1994	21	6	2	Sterlized	Urban	12	1975	14
412	2011-06-10	31	10	Working	Living as married	1	2003	11	1	1	18	23	Positive	Lower middle	23	NA	1998	2	1995-1999	30	12	2	Sterlized	Urban	0	1980	16
413	2011-06-13	39	10	Working	Living as married	1	2005	6	2	2	18	33	Positive	Lower middle	23	NA	1990	5	1990-1994	22	4	2	Sterlized	Rural	15	1972	13
414	2011-06-13	41	10	Not working	Living as married	1	2002	5	6	2	20	32	Not tested/dont know	Lower middle	NA	NA	1990	5	1990-1994	24	4	2	Not Sterilizaed	Rural	15	1970	12
415	2011-06-13	39	10	Not working	Living as married	1	2002	6	6	2	16	30	Positive	Upper lower	22	NA	1988	3	Before 1990	26	10	2	Sterlized	Rural	17	1972	15
416	2011-06-14	38	17	Not working	Living as married	1	1998	11	6	1	25	25	Positive	Lower middle	NA	NA	1998	3	1995-1999	28	3	1	Not Sterilizaed	Rural	12	1973	12
417	2011-06-17	35	15	Not working	Widowed	1	1999	11	1	1	17	23	Positive	Upper middle	23	23.58	1993	5	1990-1994	25	8	1	Sterlized	Rural	10	1976	13
418	2011-06-20	29	10	Not working	Living as married	1	2004	2	1	2	21	22	Positive	Lower middle	25	NA	2003	2	2000-2004	31	10	1	Sterlized	Rural	12	1982	14
419	2011-06-20	30	8	Working	Widowed	1	2000	6	6	2	18	19	Positive	Upper lower	NA	28.75	1999	3	1995-1999	20	2	0	Not Sterilizaed	Urban	9	1981	13
420	2011-06-20	29	12	Working	Living as married	1	2007	6	2	2	18	25	Positive	Lower middle	NA	NA	2000	4	2000-2004	23	5	2	Not Sterilizaed	Urban	15	1982	15
421	2011-06-20	32	11	Not working	Widowed	1	2001	5	1	1	20	22	Positive	Lower middle	NA	24.83	1999	4	1995-1999	22	2	1	Not Sterilizaed	Rural	10	1979	15
422	2011-06-21	37	0	Not working	Living as married	1	2011	1	2	2	18	37	Positive	Lower middle	23	NA	1992	4	1990-1994	23	5	2+	Sterlized	Rural	15	1974	15
423	2011-06-23	32	14	Working	Living as married	1	2003	5	1	1	23	24	Positive	Lower middle	30	NA	2002	5	2000-2004	33	10	2	Sterlized	Rural	15	1979	13
424	2011-06-23	30	9	Working	Living as married	1	2002	1	2	1	20	21	Positive	Upper lower	NA	NA	2001	5	2000-2004	25	5	1	Not Sterilizaed	Rural	7	1981	15
425	2011-06-27	33	13	Not working	Seperated	1	2005	3	6	2	18	27	Negative	Upper lower	26	NA	1996	9	1995-1999	26	8	2	Sterlized	Urban	10	1978	13
426	2011-06-29	22	12	Working	Living as married	1	2009	11	1	1	20	20	Positive	Lower middle	21	NA	2009	3	After 2005	24	4	1	Sterlized	Urban	0	1989	14
427	2011-06-30	44	0	Not working	Living as married	1	2005	10	6	2	17	38	Positive	Lower middle	23	NA	1984	6	Before 1990	23	6	2	Sterlized	Rural	15	1967	13
428	2011-06-30	33	15	Working	Living as married	1	2001	8	1	1	19	23	Positive	Lower middle	NA	NA	1997	5	1995-1999	25	6	1	Not Sterilizaed	Rural	7	1978	14
429	2011-06-30	37	16	Not working	Living as married	1	2000	6	6	2	22	26	Positive	Upper lower	NA	NA	1996	7	1995-1999	27	5	1	Not Sterilizaed	Urban	10	1974	13
430	2011-07-01	40	0	Not working	Widowed	1	2008	9	6	2	32	37	Not tested/dont know	Upper lower	NA	35.5	2003	3	2000-2004	35	3	0	Not Sterilizaed	Urban	0	1971	13
431	2011-07-04	39	19	Not working	Widowed	1	1998	8	2	1	22	26	Positive	Upper lower	NA	31.25	1994	5	1990-1994	25	3	0	Not Sterilizaed	Rural	12	1972	14
432	2011-07-04	34	15	Not working	Seperated	2	2001	4	1	1	23	24	Negative	Upper lower	NA	24.92	2000	1	2000-2004	27	4	0	Not Sterilizaed	Urban	15	1977	13
433	2011-07-05	41	0	Not working	Divorced	1	2005	6	6	2	15	35	Not tested/dont know	Lower middle	19	18.58	1985	5	Before 1990	20	5	1	Sterlized	Rural	15	1970	13
434	2011-07-05	27	12	Working	Living as married	1	2001	10	1	1	17	17	Positive	Lower	18	NA	2001	12	2000-2004	26	9	1	Sterlized	Rural	10	1984	14
435	2011-07-08	25	10	Not working	Living as married	1	2007	6	2	2	16	21	Positive	Lower middle	NA	NA	2002	6	2000-2004	24	8	2	Not Sterilizaed	Rural	9	1986	13
436	2011-07-11	28	10	Working	Living as married	1	2009	6	2	2	18	26	Positive	Lower middle	NA	NA	2001	10	2000-2004	23	5	2	Not Sterilizaed	Urban	12	1983	14
437	2011-07-11	43	14	Working	Widowed	1	2008	3	6	2	18	40	Positive	Upper lower	NA	40	1986	6	Before 1990	25	7	2	Not Sterilizaed	Urban	12	1968	15
438	2011-07-12	37	4	Working	Living as married	1	2007	10	4	2	15	33	Positive	Lower	27	NA	1989	5	Before 1990	20	5	2+	Sterlized	Rural	8	1974	13
439	2011-07-13	32	5	Working	Living as married	1	2000	6	2	2	14	21	Positive	Upper lower	NA	NA	1993	6	1990-1994	18	4	0	Not Sterilizaed	Urban	17	1979	13
440	2011-07-13	35	9	Not working	Widowed	1	1999	10	1	1	21	23	Positive	Upper lower	NA	27.08	1997	4	1995-1999	27	6	1	Not Sterilizaed	Rural	12	1976	11
441	2011-07-18	32	12	Working	Living as married	1	2008	8	6	2	28	29	Negative	Lower middle	NA	NA	2007	6	After 2005	32	4	0	Not Sterilizaed	Urban	10	1979	15
442	2011-07-19	28	15	Working	Living as married	1	2009	10	1	1	24	26	Positive	Lower middle	NA	NA	2007	12	After 2005	30	6	1	Not Sterilizaed	Urban	12	1983	15
443	2011-07-22	33	15	Working	Living as married	1	2002	6	1	1	22	24	Positive	Lower middle	NA	NA	2000	11	2000-2004	32	10	1	Not Sterilizaed	Urban	15	1978	14
444	2011-07-22	31	9	Working	Living as married	1	2003	1	6	2	20	23	Positive	Upper lower	NA	NA	2000	1	2000-2004	25	5	1	Not Sterilizaed	Urban	12	1980	15
445	2011-07-22	24	15	Working	Living as married	1	2009	4	1	2	18	22	Negative	Lower middle	NA	NA	2005	5	After 2005	22	4	1	Not Sterilizaed	Rural	15	1987	16
446	2011-07-26	37	0	Not working	Living as married	1	2003	6	2	2	17	29	Positive	Upper lower	23	NA	1991	8	1990-1994	22	5	2+	Sterlized	Urban	17	1974	12
447	2011-07-29	32	10	Not working	Widowed	1	2006	8	2	2	17	27	Positive	Upper lower	NA	NA	1996	6	1995-1999	27	10	1	Not Sterilizaed	Urban	10	1979	13
448	2011-07-30	35	7	Not working	Widowed	1	2011	1	2	2	14	35	Not tested/dont know	Upper lower	NA	34.83	1990	5	1990-1994	19	5	1	Not Sterilizaed	Rural	15	1976	14
449	2011-07-30	27	7	Working	Living as married	2	2003	2	3	2	11	19	Positive	Lower middle	NA	19.17	1995	5	1995-1999	22	11	1	Not Sterilizaed	Urban	15	1984	14
450	2011-08-01	23	7	Working	Living as married	1	2010	3	1	1	18	22	Positive	Upper lower	NA	NA	2006	5	After 2005	24	6	1	Not Sterilizaed	Urban	11	1988	12
451	2011-08-01	35	13	Working	Living as married	1	2000	3	1	2	20	24	Positive	Lower middle	34	NA	1996	5	1995-1999	26	6	2	Sterlized	Rural	4	1976	16
452	2011-08-03	35	10	Not working	Living as married	1	1999	1	1	2	16	22	Positive	Lower middle	22	NA	1993	1	1990-1994	27	11	2	Sterlized	Rural	10	1977	14
453	2011-08-02	33	10	Working	Living as married	2	2007	2	2	2	27	29	Positive	Upper lower	NA	29.92	2005	12	After 2005	32	5	1	Not Sterilizaed	Urban	10	1978	14
454	2011-08-02	25	15	Working	Living as married	1	2010	10	1	1	24	24	Negative	Lower middle	NA	NA	2010	6	After 2005	23	-1	1	Not Sterilizaed	Urban	15	1986	16
455	2011-08-02	20	11	Working	Living as married	1	2011	1	1	1	19	19	Not tested/dont know	Upper lower	NA	NA	2010	5	After 2005	23	4	1	Not Sterilizaed	Urban	9	1992	13
456	2011-08-03	27	10	Working	Living as married	1	2006	10	2	2	21	22	Positive	Upper lower	NA	NA	2005	7	After 2005	28	7	0	Not Sterilizaed	Urban	0	1984	15
457	2011-08-03	25	8	Working	Living as married	1	2011	3	1	1	19	25	Positive	Lower middle	NA	NA	2005	6	After 2005	25	6	2+	Not Sterilizaed	Urban	12	1986	13
458	2011-08-03	20	9	Working	Living as married	1	2011	2	1	1	18	20	Negative	Lower middle	NA	NA	2009	2	After 2005	30	12	1	Not Sterilizaed	Rural	15	1991	13
459	2011-08-03	23	7	Working	Widowed	1	2008	10	6	1	13	20	Not tested/dont know	Upper lower	NA	21.33	2001	5	2000-2004	19	6	1	Not Sterilizaed	Rural	7	1988	13
460	2011-08-05	37	12	Working	Living as married	1	2003	7	2	2	16	29	Positive	Upper lower	NA	NA	1991	1	1990-1994	24	8	2+	Not Sterilizaed	Urban	15	1974	16
461	2011-08-08	22	0	Not working	Widowed	1	2003	6	6	2	12	14	Positive	Upper lower	NA	14	2001	5	2000-2004	28	16	0	Not Sterilizaed	Rural	12	1989	12
462	2011-08-10	37	14	Working	Living as married	1	2007	4	7	2	30	33	Positive	Lower middle	NA	NA	2004	4	2000-2004	35	5	0	Not Sterilizaed	Urban	17	1974	12
463	2011-08-11	26	9	Working	Living as married	1	2005	3	1	1	19	20	Positive	Lower middle	NA	NA	2005	1	After 2005	24	5	1	Not Sterilizaed	Rural	7	1985	12
464	2011-08-17	24	10	Working	Living as married	1	2006	4	6	1	17	19	Positive	Upper lower	NA	NA	2004	6	2000-2004	22	5	1	Not Sterilizaed	Rural	12	1987	12
465	2011-08-17	31	8	Working	Living as married	1	2007	6	2	2	14	27	Positive	Upper lower	NA	NA	1994	6	1990-1994	20	6	2	Not Sterilizaed	Urban	10	1980	12
466	2011-08-17	30	12	Working	Living as married	2	2011	3	1	1	16	30	Not tested/dont know	Lower middle	NA	20.17	1997	5	1995-1999	22	6	0	Not Sterilizaed	Urban	12	1981	15
467	2011-08-17	37	4	Working	Divorced	2	2009	8	2	2	13	35	Positive	Upper lower	NA	35.58	1987	4	Before 1990	25	12	0	Not Sterilizaed	Urban	17	1974	12
468	2011-08-17	28	9	Working	Living as married	1	2007	10	1	1	16	24	Positive	Lower middle	NA	NA	1999	4	1995-1999	20	4	2	Not Sterilizaed	Rural	15	1983	12
469	2011-08-18	22	10	Working	Living as married	1	2010	9	2	2	20	21	Positive	Lower	NA	NA	2009	4	After 2005	25	5	0	Not Sterilizaed	Urban	5	1989	15
470	2011-08-22	29	12	Not working	Widowed	1	2000	5	7	2	17	18	Positive	Lower middle	NA	19.17	1999	4	1995-1999	28	11	1	Not Sterilizaed	Rural	10	1982	15
471	2011-08-23	39	17	Working	Living as married	1	2010	10	2	2	24	38	Positive	Upper middle	36	NA	1996	7	1995-1999	27	3	2	Sterlized	Rural	17	1972	15
472	2011-08-23	34	7	Not working	Widowed	1	2006	5	6	2	17	29	Positive	Upper lower	22	25	1994	3	1990-1994	24	7	2	Sterlized	Urban	12	1977	14
473	2011-08-24	33	16	Not working	Living as married	1	2007	6	3	2	26	29	Positive	Upper middle	NA	NA	2004	11	2000-2004	27	1	1	Not Sterilizaed	Urban	15	1978	14
474	2011-08-26	34	15	Working	Living as married	1	2003	8	1	1	24	26	Positive	Lower middle	26	NA	2001	5	2000-2004	26	2	2	Sterlized	Rural	10	1977	14
475	2011-08-26	32	14	Working	Living as married	1	2003	10	2	2	20	24	Positive	Lower middle	NA	NA	1999	4	1995-1999	28	8	2	Not Sterilizaed	Rural	12	1979	15
476	2011-08-30	26	5	Working	Widowed	2	2009	3	1	1	13	24	Not tested/dont know	Upper lower	NA	15.25	1998	5	1995-1999	23	10	1	Not Sterilizaed	Rural	9	1985	13
477	2011-09-05	35	15	Working	Living as married	2	2005	6	1	1	24	29	Not tested/dont know	Upper lower	29	NA	2001	1	2000-2004	25	1	1	Sterlized	Urban	12	1976	15
478	2011-09-07	26	15	Working	Living as married	1	2009	12	1	1	24	24	Positive	Upper lower	NA	NA	2009	6	After 2005	28	4	1	Not Sterilizaed	Urban	5	1985	13
479	2011-09-09	22	0	Working	Living as married	2	2008	7	2	2	11	19	Positive	Upper lower	NA	18.92	2000	5	2000-2004	18	7	2	Not Sterilizaed	Rural	10	1989	11
480	2011-09-09	26	10	Working	Living as married	1	2010	8	1	1	24	25	Negative	Lower middle	NA	NA	2010	1	After 2005	33	9	1	Not Sterilizaed	Rural	15	1985	13
481	2011-09-09	33	12	Working	Living as married	2	2001	2	1	1	18	22	Positive	Lower middle	NA	23.42	1996	6	1995-1999	25	7	2	Not Sterilizaed	Rural	10	1979	14
482	2011-09-09	22	6	Working	Living as married	2	2006	6	1	1	16	17	Negative	Upper lower	NA	18.17	2005	9	After 2005	26	10	2	Not Sterilizaed	Urban	15	1989	16
483	2011-09-09	22	15	Working	Living as married	1	2010	6	1	1	20	21	Negative	Lower middle	NA	NA	2009	6	After 2005	26	6	1	Not Sterilizaed	Rural	10	1989	14
484	2011-09-13	27	12	Working	Living as married	1	2009	1	1	1	22	24	Positive	Upper lower	NA	NA	2007	1	After 2005	24	2	2	Not Sterilizaed	Urban	7	1985	15
485	2011-09-13	20	0	Working	Living as married	1	2010	8	1	1	18	19	Negative	Lower middle	NA	NA	2009	12	After 2005	40	22	1	Not Sterilizaed	Urban	12	1991	13
486	2011-09-13	27	4	Working	Living as married	2	2002	8	7	2	17	18	Positive	Upper lower	NA	21.83	2001	5	2000-2004	24	7	2	Not Sterilizaed	Urban	13	1984	13
487	2011-09-13	22	7	Working	Living as married	1	2011	6	1	1	20	22	Positive	Lower middle	NA	NA	2009	11	After 2005	29	9	0	Not Sterilizaed	Urban	10	1989	12
488	2011-09-14	28	12	Working	Living as married	1	2010	10	1	1	27	27	Positive	Upper lower	NA	NA	2010	5	After 2005	29	2	1	Not Sterilizaed	Urban	4	1983	16
489	2011-09-15	25	15	Working	Living as married	1	2009	4	2	2	22	23	Positive	Lower middle	NA	NA	2008	4	After 2005	31	9	0	Not Sterilizaed	Urban	12	1986	14
490	2011-09-15	34	8	Not working	Living as married	1	2011	3	2	2	16	34	Positive	Lower middle	22	NA	1993	5	1990-1994	22	6	2+	Sterlized	Urban	12	1977	12
491	2011-09-15	32	5	Working	Living as married	1	2007	6	2	2	16	28	Positive	Lower middle	19	NA	1995	8	1995-1999	18	2	2	Sterlized	Urban	0	1979	12
492	2011-09-16	23	0	Working	Living as married	1	2007	6	1	1	16	19	Positive	Upper lower	19	NA	2004	5	2000-2004	26	10	2	Sterlized	Rural	15	1988	13
493	2011-09-16	29	16	Not working	Living as married	1	2011	2	1	1	28	28	Negative	Upper lower	NA	NA	2010	5	After 2005	29	1	1	Not Sterilizaed	Rural	0	1983	14
494	2011-09-16	33	11	Not working	Living as married	1	1999	3	6	2	17	21	Positive	Upper lower	NA	NA	1996	2	1995-1999	24	7	1	Not Sterilizaed	Rural	15	1978	13
495	2011-09-16	33	12	Not working	Widowed	1	2000	12	2	2	19	22	Positive	Upper lower	NA	21.92	1997	6	1995-1999	24	5	1	Not Sterilizaed	Urban	10	1978	13
496	2011-09-19	32	9	Not working	Widowed	1	2003	2	2	2	17	23	Positive	Lower middle	19	23	1996	5	1995-1999	27	10	2	Sterlized	Rural	10	1980	13
497	2011-09-19	31	15	Working	Widowed	1	2001	1	1	1	20	20	Positive	Upper lower	NA	24.75	2000	6	2000-2004	27	7	0	Not Sterilizaed	Rural	4	1981	16
498	2011-09-19	36	14	Not working	Widowed	1	1999	9	2	1	19	24	Positive	Upper lower	NA	27.92	1994	5	1990-1994	28	9	2	Not Sterilizaed	Urban	12	1975	16
499	2011-09-19	24	10	Working	Living as married	1	2006	3	1	1	18	19	Positive	Lower middle	NA	NA	2005	5	After 2005	27	9	0	Not Sterilizaed	Urban	15	1987	14
500	2011-09-19	42	0	Not working	Widowed	1	1998	8	2	2	18	29	Positive	Lower middle	NA	37.08	1987	5	Before 1990	23	5	2	Not Sterilizaed	Rural	9	1969	15
501	2011-09-19	33	8	Not working	Widowed	1	2001	12	6	2	17	23	Positive	Lower middle	NA	23.33	1995	5	1995-1999	21	4	2+	Not Sterilizaed	Urban	12	1978	13
502	2011-09-19	33	7	Not working	Widowed	1	2000	7	6	2	14	22	Positive	Lower middle	19	21.42	1993	2	1990-1994	25	11	1	Sterlized	Rural	12	1978	13
503	2011-09-19	33	9	Not working	Widowed	1	2007	4	2	2	17	29	Positive	Lower middle	20	28.83	1995	6	1995-1999	30	13	1	Sterlized	Urban	10	1978	13
504	2011-09-19	40	0	Not working	Widowed	1	2007	6	6	2	15	36	Positive	Upper lower	NA	34.08	1986	3	Before 1990	18	3	2+	Not Sterilizaed	Rural	15	1971	14
505	2011-09-19	38	10	Not working	Living as married	1	1996	1	3	2	17	22	Negative	Upper lower	NA	NA	1990	5	1990-1994	25	8	1	Not Sterilizaed	Urban	15	1974	15
506	2011-09-19	34	15	Working	Living as married	1	1997	7	1	1	19	20	Positive	Lower middle	NA	NA	1996	12	1995-1999	28	9	1	Not Sterilizaed	Urban	8	1977	12
507	2011-09-20	27	4	Working	Living as married	1	2003	11	2	2	15	19	Positive	Upper lower	NA	NA	1999	4	1995-1999	23	8	1	Not Sterilizaed	Rural	15	1984	12
508	2011-09-20	31	10	Working	Living as married	1	2003	7	1	1	22	23	Positive	Upper lower	23	NA	2003	2	2000-2004	33	11	1	Sterlized	Urban	15	1980	14
509	2011-09-20	22	7	Working	Living as married	1	2011	2	1	1	20	21	Positive	Lower middle	NA	NA	2009	5	After 2005	27	7	1	Not Sterilizaed	Urban	10	1990	13
510	2011-09-20	22	7	Working	Living as married	1	2011	3	1	1	20	22	Positive	Upper lower	NA	NA	2009	12	After 2005	30	10	1	Not Sterilizaed	Urban	10	1989	14
511	2011-09-20	34	0	Not working	Widowed	1	2011	2	2	2	17	33	Positive	Upper lower	20	32.92	1994	5	1990-1994	22	5	2	Sterlized	Rural	15	1978	13
512	2011-09-20	36	6	Not working	Living as married	2	2004	4	1	1	16	29	Not tested/dont know	Upper lower	NA	23.42	1991	6	1990-1994	16	0	2+	Not Sterilizaed	Urban	0	1975	15
513	2011-09-22	37	15	Not working	Living as married	1	2010	1	6	2	20	35	Positive	Lower middle	NA	NA	1994	5	1990-1994	22	2	1	Not Sterilizaed	Urban	0	1975	14
514	2011-09-22	27	7	Not working	Living as married	1	2006	5	2	1	17	22	Positive	Upper lower	NA	NA	2001	8	2000-2004	22	5	1	Not Sterilizaed	Urban	10	1984	13
515	2011-09-23	27	9	Working	Living as married	1	2005	9	1	1	20	21	Positive	Lower middle	NA	NA	2004	5	2000-2004	26	6	2	Not Sterilizaed	Rural	12	1984	11
516	2011-09-23	21	0	Not working	Seperated	1	2010	11	1	1	15	20	Not tested/dont know	Upper lower	NA	NA	2005	5	After 2005	18	3	1	Not Sterilizaed	Rural	10	1990	13
517	2011-09-23	27	0	Not working	Living as married	1	2009	11	1	1	12	25	Positive	Upper lower	NA	NA	1996	8	1995-1999	17	5	2	Not Sterilizaed	Urban	15	1984	12
518	2011-09-23	34	10	Not working	Living as married	1	2001	2	1	1	23	23	Positive	Lower middle	NA	NA	2000	4	2000-2004	25	2	1	Not Sterilizaed	Urban	12	1978	15
519	2011-09-26	31	7	Not working	Widowed	1	2000	7	1	1	16	20	Positive	Upper lower	NA	22.08	1996	12	1995-1999	30	14	2	Not Sterilizaed	Urban	15	1980	12
520	2011-09-26	44	15	Not working	Widowed	1	2010	12	7	2	24	43	Not tested/dont know	Lower middle	29	32.58	1991	8	1990-1994	26	2	1	Sterlized	Urban	15	1967	13
521	2011-09-26	27	9	Not working	Living as married	1	2008	5	1	1	18	24	Positive	Upper middle	24	NA	2003	2	2000-2004	23	5	2	Sterlized	Rural	10	1984	13
522	2011-09-27	45	10	Not working	Living as married	1	2006	3	7	2	24	40	Negative	Upper lower	28	NA	1990	5	1990-1994	29	5	1	Sterlized	Urban	17	1966	19
523	2011-09-28	28	10	Not working	Living as married	2	2000	6	6	2	13	17	Positive	Lower middle	NA	23.33	1996	6	1995-1999	20	7	2	Not Sterilizaed	Rural	4	1983	14
524	2011-09-28	37	11	Not working	Widowed	1	2000	2	2	2	16	25	Positive	Lower middle	21	24.58	1990	6	1990-1994	29	13	2+	Sterlized	Rural	12	1975	16
525	2011-09-28	31	6	Not working	Living as married	1	2004	11	2	2	13	24	Positive	Upper lower	17	NA	1993	5	1990-1994	18	5	2	Sterlized	Urban	0	1980	13
526	2011-09-28	29	10	Not working	Widowed	1	2007	4	2	2	17	25	Positive	Lower middle	NA	25.08	1999	4	1995-1999	24	7	2	Not Sterilizaed	Urban	8	1982	14
527	2011-09-28	30	10	Not working	Living as married	1	2008	12	2	2	20	27	Positive	Upper middle	25	NA	2001	6	2000-2004	25	5	2	Sterlized	Rural	8	1981	14
528	2011-09-28	31	7	Not working	Widowed	1	2002	2	2	2	14	21	Positive	Lower middle	20	21.08	1994	5	1990-1994	18	4	2	Sterlized	Rural	12	1981	13
529	2011-09-28	35	10	Not working	Widowed	1	2004	3	2	2	18	28	Positive	Lower middle	24	28.08	1994	12	1990-1994	28	10	2+	Sterlized	Rural	15	1976	14
530	2011-09-28	26	13	Working	Living as married	1	2004	4	1	1	18	19	Positive	Lower middle	21	NA	2003	5	2000-2004	29	11	2	Sterlized	Rural	12	1985	12
531	2011-09-28	29	9	Not working	Living as married	1	2010	10	1	1	17	28	Positive	Lower middle	NA	NA	1999	3	1995-1999	23	6	1	Not Sterilizaed	Urban	7	1982	11
532	2011-09-29	26	10	Working	Living as married	1	2011	2	2	2	20	25	Positive	Lower middle	23	NA	2005	3	After 2005	25	5	2	Sterlized	Rural	12	1986	14
533	2011-09-29	38	9	Not working	Widowed	1	2003	10	2	2	20	30	Positive	Lower middle	27	30	1993	6	1990-1994	26	6	2	Sterlized	Rural	15	1973	15
534	2011-09-29	29	10	Working	Widowed	1	2001	8	7	2	18	19	Positive	Lower middle	NA	23.83	2000	5	2000-2004	24	6	1	Not Sterilizaed	Rural	7	1982	15
535	2011-09-29	40	7	Not working	Widowed	1	2001	1	2	2	13	29	Positive	Lower middle	22	29.67	1984	6	Before 1990	18	5	2+	Sterlized	Rural	10	1972	12
536	2011-09-29	29	9	Not working	Living as married	1	2006	2	2	2	15	23	Positive	Lower middle	19	NA	1997	6	1995-1999	27	12	2+	Sterlized	Rural	5	1983	14
537	2011-09-29	29	0	Not working	Widowed	1	2003	2	2	2	15	20	Positive	Upper lower	18	25.25	1997	5	1995-1999	28	13	2+	Sterlized	Urban	9	1983	13
538	2011-09-29	38	0	Not working	Widowed	1	2009	5	6	2	15	36	Positive	Lower middle	18	30.08	1988	8	Before 1990	26	11	2	Sterlized	Rural	12	1973	13
539	2011-09-29	35	9	Not working	Widowed	1	2000	6	2	2	18	24	Positive	Lower middle	24	26.83	1994	6	1990-1994	25	7	2	Sterlized	Rural	10	1976	13
540	2011-09-29	35	7	Not working	Widowed	1	2007	6	2	2	14	31	Positive	Lower middle	NA	30.5	1990	5	1990-1994	24	10	1	Not Sterilizaed	Rural	7	1976	13
541	2011-09-30	34	12	Not working	Living as married	1	2005	7	2	2	18	28	Positive	Upper lower	NA	NA	1995	5	1995-1999	24	6	1	Not Sterilizaed	Urban	8	1977	16
542	2011-09-30	35	16	Not working	Living as married	1	2010	5	1	1	27	34	Negative	Lower middle	NA	NA	2003	5	2000-2004	30	3	2	Not Sterilizaed	Rural	9	1976	13
543	2011-10-03	29	9	Not working	Living as married	1	2001	1	1	2	17	18	Positive	Lower middle	NA	NA	1999	4	1995-1999	22	5	1	Not Sterilizaed	Rural	4	1983	13
544	2011-10-03	42	15	Not working	Widowed	1	1998	6	2	2	22	29	Positive	Upper middle	NA	29.67	1991	12	1990-1994	29	7	2	Not Sterilizaed	Urban	0	1969	15
545	2011-10-07	40	0	Not working	Living as married	1	2009	6	6	2	12	38	Positive	Upper lower	21	NA	1983	6	Before 1990	21	9	2+	Sterlized	Rural	17	1971	13
546	2011-10-07	26	10	Working	Living as married	1	2004	4	1	1	18	19	Positive	Upper lower	26	NA	2003	6	2000-2004	22	4	2	Sterlized	Rural	17	1985	14
547	2011-10-07	25	0	Working	Living as married	1	2011	3	2	2	17	24	Positive	Lower middle	NA	NA	2003	5	2000-2004	22	5	2+	Not Sterilizaed	Urban	10	1987	13
548	2011-10-07	26	0	Working	Living as married	1	2011	5	1	1	18	26	Not tested/dont know	Lower	NA	NA	2003	6	2000-2004	25	7	1	Not Sterilizaed	Urban	17	1985	13
549	2011-10-07	30	5	Not working	Living as married	1	2010	11	1	1	20	29	Not tested/dont know	Lower middle	NA	NA	2001	11	2000-2004	30	10	1	Not Sterilizaed	Urban	10	1981	13
550	2011-10-07	21	10	Working	Living as married	1	2010	6	1	1	16	20	Negative	Lower middle	NA	NA	2006	12	After 2005	22	6	2	Not Sterilizaed	Rural	10	1990	12
551	2011-10-08	32	12	Not working	Living as married	1	2005	1	7	2	18	25	Positive	Upper lower	NA	NA	1998	3	1995-1999	23	5	2+	Not Sterilizaed	Urban	9	1980	14
552	2011-10-10	32	8	Working	Living as married	1	2004	6	6	2	17	25	Positive	Lower middle	NA	NA	1996	5	1995-1999	26	9	1	Not Sterilizaed	Rural	0	1979	14
553	2011-10-12	42	7	Working	Widowed	1	2007	4	6	2	12	38	Not tested/dont know	Lower middle	19	20.75	1981	12	Before 1990	16	4	2+	Sterlized	Rural	0	1969	12
554	2011-10-12	33	12	Working	Living as married	1	2007	6	2	2	20	29	Positive	Upper lower	NA	NA	1998	5	1995-1999	28	8	2	Not Sterilizaed	Urban	15	1978	12
555	2011-10-13	29	9	Not working	Widowed	1	2005	6	7	2	15	23	Positive	Lower middle	NA	28.83	1997	5	1995-1999	24	9	2+	Not Sterilizaed	Urban	3	1982	14
556	2011-10-13	37	0	Not working	Widowed	1	2005	7	2	2	19	31	Positive	Upper lower	NA	32.08	1993	9	1990-1994	22	3	2+	Not Sterilizaed	Urban	6	1974	13
557	2011-10-13	27	0	Not working	Living as married	1	2003	8	1	1	15	19	Positive	Upper lower	NA	NA	1999	5	1995-1999	20	5	2	Not Sterilizaed	Rural	0	1984	14
558	2011-10-13	30	0	Not working	Living as married	2	2011	3	3	2	12	29	Not tested/dont know	Upper lower	21	NA	1994	1	1990-1994	25	13	2	Sterlized	Urban	0	1982	13
559	2011-10-13	32	10	Working	Living as married	1	2004	6	7	2	20	25	Positive	Upper lower	NA	NA	1999	12	1995-1999	24	4	1	Not Sterilizaed	Urban	12	1979	16
560	2011-10-14	26	10	Working	Living as married	1	2003	7	1	1	17	18	Positive	Lower middle	21	NA	2002	6	2000-2004	24	7	2	Sterlized	Urban	2	1985	14
561	2011-10-14	29	4	Working	Living as married	1	2011	3	2	2	19	28	Positive	Upper lower	NA	NA	2001	5	2000-2004	28	9	2	Not Sterilizaed	Urban	15	1983	12
562	2011-10-14	27	14	Not working	Living as married	1	2009	2	3	2	19	24	Positive	Lower middle	NA	NA	2003	12	2000-2004	24	5	1	Not Sterilizaed	Rural	10	1985	15
563	2011-10-14	35	4	Working	Living as married	1	2001	9	7	2	17	25	Negative	Upper lower	NA	NA	1993	12	1990-1994	23	6	1	Not Sterilizaed	Urban	10	1976	15
564	2011-10-17	28	9	Not working	Widowed	1	2004	5	2	2	13	21	Positive	Lower middle	16	21.17	1996	5	1995-1999	23	10	2	Sterlized	Urban	7	1983	13
565	2011-10-17	36	9	Not working	Widowed	1	2005	2	2	2	16	29	Positive	Lower middle	24	29.17	1991	6	1990-1994	24	8	2+	Sterlized	Rural	10	1976	14
566	2011-10-17	33	9	Working	Widowed	1	2006	8	2	2	16	28	Positive	Lower middle	NA	23.83	1994	7	1990-1994	26	10	1	Not Sterilizaed	Rural	7	1978	13
567	2011-10-17	29	7	Not working	Divorced	1	2000	4	5	2	15	18	Not tested/dont know	Lower middle	NA	16.25	1997	6	1995-1999	23	8	0	Not Sterilizaed	Rural	0	1982	12
568	2011-10-17	40	7	Not working	Widowed	1	2010	1	2	2	12	38	Positive	Lower middle	21	33.75	1983	6	Before 1990	24	12	2+	Sterlized	Rural	12	1972	12
569	2011-10-17	39	7	Not working	Widowed	1	2002	1	2	2	14	29	Positive	Lower middle	19	28.25	1986	5	Before 1990	23	9	2+	Sterlized	Urban	12	1973	13
570	2011-10-18	24	9	Working	Living as married	1	2007	8	1	1	18	20	Positive	Upper lower	NA	NA	2006	3	After 2005	29	11	2	Not Sterilizaed	Rural	10	1987	16
571	2011-10-18	27	15	Not working	Living as married	1	2005	3	2	2	18	20	Positive	Upper lower	NA	NA	2002	12	2000-2004	27	9	1	Not Sterilizaed	Urban	8	1985	15
572	2011-10-19	27	15	Working	Living as married	1	2006	7	1	1	21	22	Positive	Lower middle	NA	NA	2006	3	After 2005	39	18	2	Not Sterilizaed	Urban	17	1984	16
573	2011-10-19	30	9	Working	Living as married	1	2001	6	7	2	14	20	Positive	Lower middle	NA	NA	1995	5	1995-1999	24	10	1	Not Sterilizaed	Rural	15	1981	14
574	2011-10-20	36	17	Not working	Living as married	1	2005	10	6	1	24	30	Positive	Upper middle	NA	NA	1999	7	1995-1999	33	9	1	Not Sterilizaed	Urban	10	1975	13
575	2011-10-21	31	13	Working	Living as married	1	1999	12	1	1	19	19	Positive	Lower middle	NA	NA	1999	6	1995-1999	30	11	1	Not Sterilizaed	Urban	10	1980	14
576	2011-10-21	42	12	Working	Living as married	1	1998	9	2	2	20	29	Positive	Lower middle	NA	NA	1989	11	Before 1990	25	5	2	Not Sterilizaed	Urban	12	1969	14
577	2011-10-24	33	9	Working	Living as married	1	2003	12	1	1	25	25	Positive	Upper lower	NA	NA	2003	5	2000-2004	31	6	1	Not Sterilizaed	Urban	10	1978	13
578	2011-10-25	43	0	Not working	Living as married	1	2008	11	6	2	14	40	Not tested/dont know	Upper lower	25	NA	1983	3	Before 1990	25	11	1	Sterlized	Rural	8	1968	13
579	2011-10-31	25	12	Working	Living as married	1	2005	10	7	2	17	19	Positive	Upper lower	NA	NA	2003	5	2000-2004	23	6	1	Not Sterilizaed	Rural	8	1986	12
580	2011-10-31	24	0	Not working	Living as married	1	2010	7	2	2	13	23	Positive	Lower middle	21	NA	2001	3	2000-2004	21	8	2+	Sterlized	Rural	10	1987	13
581	2011-11-02	34	4	Working	Living as married	2	2005	4	6	2	17	27	Not tested/dont know	Upper lower	NA	23.67	1994	6	1990-1994	32	15	2	Not Sterilizaed	Rural	12	1978	13
582	2011-11-03	26	16	Working	Living as married	1	2005	11	1	1	19	20	Positive	Lower middle	NA	NA	2005	1	After 2005	25	6	1	Not Sterilizaed	Urban	10	1985	15
583	2011-11-04	26	12	Working	Living as married	1	2010	4	1	1	22	24	Positive	Lower middle	NA	NA	2007	5	After 2005	31	9	1	Not Sterilizaed	Urban	12	1986	14
584	2011-11-04	33	6	Not working	Widowed	1	2006	3	2	2	19	27	Positive	Upper lower	NA	19.92	1998	1	1995-1999	58	39	0	Not Sterilizaed	Urban	15	1979	12
585	2011-11-05	22	7	Working	Living as married	1	2010	11	1	1	20	21	Positive	Lower	NA	NA	2009	12	After 2005	27	7	1	Not Sterilizaed	Urban	15	1989	12
586	2011-11-07	24	15	Working	Living as married	1	2011	2	1	1	22	23	Negative	Upper middle	NA	NA	2009	5	After 2005	26	4	1	Not Sterilizaed	Urban	17	1988	14
587	2011-11-08	25	15	Working	Living as married	1	2008	8	1	1	22	22	Negative	Lower middle	23	NA	2008	7	After 2005	32	10	1	Sterlized	Urban	4	1986	13
588	2011-11-08	44	7	Not working	Living as married	1	2008	6	2	2	18	41	Positive	Upper lower	NA	NA	1986	3	Before 1990	29	11	2+	Not Sterilizaed	Urban	10	1967	16
589	2011-11-10	32	17	Not working	Living as married	1	2002	3	1	1	21	22	Positive	Upper lower	NA	NA	2000	7	2000-2004	29	8	1	Not Sterilizaed	Urban	7	1980	15
590	2011-11-11	27	8	Not working	Widowed	1	2004	12	2	2	18	20	Positive	Lower middle	NA	23.5	2002	5	2000-2004	25	7	1	Not Sterilizaed	Rural	0	1984	13
591	2011-11-11	37	10	Not working	Widowed	1	2001	6	6	2	16	27	Positive	Lower middle	NA	33.17	1990	11	1990-1994	26	10	1	Not Sterilizaed	Rural	12	1974	13
592	2011-11-11	35	9	Not working	Widowed	1	2005	4	2	2	18	28	Positive	Lower middle	NA	29.08	1995	1	1995-1999	27	9	2	Not Sterilizaed	Rural	1	1977	12
593	2011-11-11	31	8	Not working	Widowed	1	1999	6	1	1	15	19	Positive	Lower middle	NA	22	1995	12	1995-1999	30	15	1	Not Sterilizaed	Urban	10	1980	12
594	2011-11-11	29	5	Not working	Living as married	1	2009	12	2	2	15	27	Positive	Upper lower	NA	NA	1998	3	1995-1999	26	11	0	Not Sterilizaed	Urban	12	1982	14
595	2011-11-11	35	0	Not working	Widowed	1	2008	8	6	2	17	32	Positive	Upper lower	22	34.17	1993	5	1990-1994	25	8	1	Sterlized	Rural	6	1976	14
596	2011-11-11	31	9	Not working	Widowed	1	2007	5	2	2	18	27	Positive	Lower middle	NA	27.17	1998	5	1995-1999	22	4	2	Not Sterilizaed	Rural	10	1980	13
597	2011-11-14	25	0	Working	Living as married	2	2007	6	7	2	16	21	Not tested/dont know	Upper lower	NA	21	2002	12	2000-2004	30	14	1	Not Sterilizaed	Urban	0	1986	11
598	2011-11-14	38	10	Not working	Widowed	1	2011	6	6	2	23	38	Positive	Lower middle	NA	28.58	1996	5	1995-1999	31	8	2	Not Sterilizaed	Rural	9	1973	13
599	2011-11-16	27	10	Working	Living as married	2	2009	3	2	2	22	24	Positive	Upper lower	NA	24.17	2006	5	After 2005	23	1	0	Not Sterilizaed	Urban	0	1985	13
600	2011-11-17	41	11	Not working	Seperated	2	2004	11	6	2	21	34	Not tested/dont know	Upper middle	NA	27.08	1992	4	1990-1994	28	7	1	Not Sterilizaed	Urban	0	1970	16
601	2011-11-17	30	5	Working	Living as married	1	2002	12	6	2	20	21	Positive	Lower middle	24	NA	2001	12	2000-2004	25	5	2	Sterlized	Rural	0	1981	14
602	2011-11-18	35	15	Working	Widowed	1	2003	12	6	2	22	27	Positive	Lower middle	25	28.75	1998	5	1995-1999	24	2	2+	Sterlized	Urban	10	1976	14
603	2011-11-21	29	14	Working	Living as married	1	2005	7	2	1	22	23	Positive	Lower middle	NA	NA	2004	6	2000-2004	30	8	1	Not Sterilizaed	Urban	12	1982	13
604	2011-11-21	33	12	Not working	Widowed	1	2003	5	1	1	24	25	Positive	Lower middle	NA	29.08	2002	5	2000-2004	27	3	2	Not Sterilizaed	Urban	7	1978	16
605	2011-11-22	37	12	Working	Widowed	1	2001	5	1	1	25	27	Positive	Lower middle	NA	35.5	2000	4	2000-2004	26	1	1	Not Sterilizaed	Urban	12	1974	16
606	2011-11-23	30	9	Working	Living as married	1	2011	5	2	2	18	30	Positive	Lower	24	NA	2000	4	2000-2004	29	11	2+	Sterlized	Rural	7	1981	17
607	2011-11-24	40	0	Not working	Widowed	1	2009	6	6	2	14	38	Not tested/dont know	Upper lower	NA	30	1986	3	Before 1990	20	6	0	Not Sterilizaed	Rural	10	1971	13
608	2011-11-25	36	7	Working	Widowed	1	1999	5	1	1	15	24	Positive	Upper lower	NA	29.83	1990	7	1990-1994	23	8	2	Not Sterilizaed	Urban	9	1975	16
609	2011-11-25	41	1	Not working	Widowed	1	2003	2	2	2	15	32	Positive	Upper lower	27	33.08	1985	5	Before 1990	20	5	2+	Sterlized	Rural	12	1971	16
610	2011-11-25	24	10	Not working	Living as married	1	2008	1	1	1	18	20	Positive	Upper lower	NA	NA	2005	6	After 2005	23	5	1	Not Sterilizaed	Urban	9	1988	12
611	2011-11-25	37	10	Not working	Living as married	1	2001	8	4	1	20	27	Negative	Lower middle	NA	NA	1994	5	1990-1994	26	6	2	Not Sterilizaed	Urban	10	1974	14
612	2011-11-25	34	10	Not working	Widowed	1	1999	10	1	1	21	22	Positive	Lower middle	NA	22	1998	5	1995-1999	24	3	0	Not Sterilizaed	Rural	3	1977	14
613	2011-11-25	34	10	Working	Living as married	1	2002	5	1	1	24	25	Positive	Upper lower	NA	NA	2001	11	2000-2004	28	4	1	Not Sterilizaed	Rural	12	1977	13
614	2011-11-25	31	7	Not working	Widowed	1	2000	9	1	1	14	20	Positive	Lower middle	NA	21.33	1994	11	1990-1994	32	18	1	Not Sterilizaed	Urban	12	1980	15
615	2011-12-02	30	8	Working	Living as married	1	2003	6	1	1	13	22	Positive	Upper lower	22	NA	1995	5	1995-1999	21	8	2+	Sterlized	Urban	15	1981	12
616	2011-12-05	25	15	Working	Living as married	1	2005	8	1	1	16	19	Positive	Lower middle	23	NA	2003	5	2000-2004	30	14	2	Sterlized	Urban	12	1986	13
617	2011-12-06	31	0	Working	Living as married	2	2003	3	1	1	13	22	Not tested/dont know	Lower	NA	13.25	1994	5	1990-1994	25	12	1	Not Sterilizaed	Rural	17	1981	14
618	2011-12-06	30	9	Not working	Widowed	1	2000	1	1	1	15	18	Positive	Lower middle	NA	NA	1997	5	1995-1999	23	8	2	Not Sterilizaed	Urban	15	1982	12
619	2011-12-12	39	4	Not working	Widowed	1	2011	6	6	2	19	39	Not tested/dont know	Upper lower	26	29	1992	5	1990-1994	25	6	2	Sterlized	Rural	15	1972	13
620	2011-12-23	39	15	Working	Widowed	1	2003	9	1	1	22	31	Positive	Upper lower	NA	31.83	1994	12	1990-1994	27	5	1	Not Sterilizaed	Urban	9	1972	14
621	2012-12-26	35	9	Working	Widowed	1	2002	12	2	2	19	25	Positive	Upper lower	NA	25	1997	3	1995-1999	29	10	0	Not Sterilizaed	Rural	0	1977	14
622	2011-12-26	28	7	Not working	Widowed	1	2001	2	1	2	16	17	Positive	Upper lower	21	22.25	2000	5	2000-2004	22	6	1	Sterlized	Urban	0	1984	11
623	2011-12-26	32	0	Not working	Living as married	1	2008	6	2	2	16	29	Positive	Upper lower	NA	NA	1995	12	1995-1999	18	2	2+	Not Sterilizaed	Urban	0	1979	14
624	2011-12-26	32	10	Working	Living as married	1	2003	5	6	2	15	23	Positive	Lower middle	22	NA	1995	5	1995-1999	19	4	2+	Sterlized	Urban	0	1980	15
625	2011-12-26	38	7	Not working	Widowed	1	2003	6	2	2	16	30	Positive	Lower middle	23	31.58	1990	5	1990-1994	21	5	2+	Sterlized	Rural	0	1973	14
626	2011-12-26	29	7	Not working	Widowed	1	2000	2	1	1	15	17	Positive	Upper lower	NA	20.75	1998	5	1995-1999	21	6	1	Not Sterilizaed	Rural	10	1983	13
627	2011-12-30	29	12	Not working	Living as married	1	2004	10	1	1	20	22	Positive	Upper lower	NA	NA	2002	12	2000-2004	26	6	1	Not Sterilizaed	Rural	17	1982	14
628	2011-12-21	37	17	Not working	Living as married	1	2006	12	1	1	28	32	Negative	Lower middle	NA	NA	2003	2	2000-2004	27	-1	2	Not Sterilizaed	Urban	0	1974	13
629	2011-12-31	28	18	Not working	Living as married	2	2004	1	5	1	20	20	Positive	Upper middle	NA	20.08	2003	6	2000-2004	26	6	0	Not Sterilizaed	Urban	12	1984	12
