# Supplementary material for: Trajectories of Childbearing among HIV Infected Indian Women: A Sequence Analysis Approach
Source: PLoS One. 2015 Apr 23;10(4):e0124537. doi: 10.1371/journal.pone.0124537 (PMC4408012; doi:10.1371/journal.pone.0124537)
Supplement: S2 Data — (CSV) [file pone.0124537.s002.csv]

PID	YOM	Age_Mar	SES	Education	Working	MariatalStatus	HIV_dia_after_Sterlization	HIVdiagnosis_After_OR_widowhood	detected_in_ANC	women_tested_first	no_of_mar	ART_Yes	StartUM	Year of birth	birthcohort	EduGr	SES2Cat	2	3	4	5	6	7	8	9	10	11	12	13	14	15	16	17	18	19	20	21	22	23	24	25	26	27	28	29	30	31	32	33
7	2001	17	3	7	2	1	No	No	Yes	Yes	1	Yes	204	1984	3	1	1	U	U	U	U	U	U	U	U	U	U	U	U	U	U	U	U	U	U	U	U	U	U	U	U	U	U	U	U	U	U	U	U
8	1994	15	3	7	2	3	No	No	No	No	1	Yes	180	1979	2	1	1	U	U	U	U	U	U	U	U	U	U	U	U	U	U	U	U	U	U	U	U	U	U	U	U	U	U	U	U	U	U	U	U
9	1996	25	4	12	2	1	No	No	No	No	1	Yes	300	1971	1	2	2	U	U	U	U	U	U	U	U	U	U	U	U	U	U	U	U	U	U	U	U	U	U	U	U	U	U	U	U	U	U	U	U
10	2003	17	4	9	1	3	No	No	No	Yes	1	Yes	204	1986	3	2	2	U	U	U	U	U	U	U	U	U	U	U	U	U	U	U	U	U	U	U	U	U	U	U	U	U	U	U	U	U	U	U	U
11	2001	20	3	9	2	1	No	No	Yes	No	1	Yes	240	1981	2	2	1	U	U	U	U	U	U	U	U	U	U	U	U	U	U	U	U	U	U	U	U	U	U	U	U	U	U	U	U	U	U	U	U
12	1996	26	4	9	2	1	No	No	Yes	Yes	1	Yes	312	1970	1	2	2	U	U	U	U	U	U	U	U	U	U	U	U	U	U	U	U	U	U	U	U	U	U	U	U	U	U	U	U	U	U	U	U
13	1991	18	4	3	1	3	Yes	No	No	No	1	Yes	216	1973	1	1	2	U	U	U	U	U	U	U	U	U	U	U	U	U	U	U	U	U	U	U	U	U	U	U	U	U	U	U	U	U	U	U	U
14	1991	14	4	0	1	3	Yes	Yes	No	No	1	Yes	168	1977	2	0	2	U	U	U	U	U	U	U	U	U	U	U	U	U	U	U	U	U	U	U	U	U	U	U	U	U	U	U	U	U	U	U	U
15	1993	16	4	4	2	3	No	No	No	No	1	Yes	192	1977	2	1	2	U	U	U	U	U	U	U	U	U	U	U	U	U	U	U	U	U	U	U	U	U	U	U	U	U	U	U	U	U	U	U	U
16	1998	25	4	17	1	3	No	No	No	No	1	Yes	300	1973	1	3	2	U	U	U	U	U	U	U	U	U	U	U	U	U	U	U	U	U	U	U	U	U	U	U	U	U	U	U	U	U	U	U	U
17	2000	20	3	17	1	3	No	No	Yes	Yes	1	Yes	240	1980	2	3	1	U	U	U	U	U	U	U	U	U	U	U	U	U	U	U	U	U	U	U	U	U	U	U	U	U	U	U	U	U	U	U	U
18	1992	23	3	15	1	1	No	No	Yes	Yes	1	Yes	276	1969	1	3	1	U	U	U	U	U	U	U	U	U	U	U	U	U	U	U	U	U	U	U	U	U	U	U	U	U	U	U	U	U	U	U	U
19	1996	20	3	19	1	1	Yes	No	No	Yes	1	Yes	240	1976	2	3	1	U	U	U	U	U	U	U	U	U	U	U	U	U	U	U	U	U	U	U	U	U	U	U	U	U	U	U	U	U	U	U	U
20	2004	22	3	15	2	1	No	No	Yes	Yes	1	No	264	1982	2	3	1	U	U	U	U	U	U	U	U	U	U	U	U	U	U	U	U	U	U	U	U	U	U	U	U	U	U	U	U	U	U	U	U
21	1981	16	4	7	1	3	No	No	No	Yes	1	Yes	192	1965	1	1	2	U	U	U	U	U	U	U	U	U	U	U	U	U	U	U	U	U	U	U	U	U	U	U	U	U	U	U	U	U	U	U	U
22	1998	18	2	19	1	3	No	No	No	No	1	Yes	216	1980	2	3	1	U	U	U	U	U	U	U	U	U	U	U	U	U	U	U	U	U	U	U	U	U	U	U	U	U	U	U	U	U	U	U	U
23	2002	22	3	15	1	3	No	No	No	No	1	No	264	1980	2	3	1	U	U	U	U	U	U	U	U	U	U	U	U	U	U	U	U	U	U	U	U	U	U	U	U	U	U	U	U	U	U	U	U
24	1988	14	4	0	2	3	No	No	No	Yes	1	Yes	168	1974	2	0	2	U	U	U	U	U	U	U	U	U	U	U	U	U	U	U	U	U	U	U	U	U	U	U	U	U	U	U	U	U	U	U	U
25	1990	14	3	6	2	1	Yes	No	No	No	1	Yes	168	1976	2	1	1	U	U	U	U	U	U	U	U	U	U	U	U	U	U	U	U	U	U	U	U	U	U	U	U	U	U	U	U	U	U	U	U
26	1995	16	3	7	2	1	No	No	No	Yes	1	Yes	192	1979	2	1	1	U	U	U	U	U	U	U	U	U	U	U	U	U	U	U	U	U	U	U	U	U	U	U	U	U	U	U	U	U	U	U	U
27	1992	17	3	17	2	1	No	No	No	No	1	Yes	204	1975	2	3	1	U	U	U	U	U	U	U	U	U	U	U	U	U	U	U	U	U	U	U	U	U	U	U	U	U	U	U	U	U	U	U	U
28	1990	15	3	3	1	3	No	No	No	No	1	Yes	180	1975	2	1	1	U	U	U	U	U	U	U	U	U	U	U	U	U	U	U	U	U	U	U	U	U	U	U	U	U	U	U	U	U	U	U	U
29	2001	21	4	14	2	1	No	No	Yes	Yes	1	Yes	252	1980	2	3	2	U	U	U	U	U	U	U	U	U	U	U	U	U	U	U	U	U	U	U	U	U	U	U	U	U	U	U	U	U	U	U	U
30	2001	23	3	13	2	1	No	No	Yes	Yes	1	Yes	276	1978	2	3	1	U	U	U	U	U	U	U	U	U	U	U	U	U	U	U	U	U	U	U	U	U	U	U	U	U	U	U	U	U	U	U	U
31	2000	27	4	16	1	3	No	No	Yes	Yes	1	Yes	324	1973	1	3	2	U	U	U	U	U	U	U	U	U	U	U	U	U	U	U	U	U	U	U	U	U	U	U	U	U	U	U	U	U	U	U	U
32	1997	18	3	10	2	1	No	No	Yes	Yes	1	No	216	1979	2	2	1	U	U	U	U	U	U	U	U	U	U	U	U	U	U	U	U	U	U	U	U	U	U	U	U	U	U	U	U	U	U	U	U
33	1990	18	4	9	2	1	Yes	No	No	No	1	Yes	216	1972	1	2	2	U	U	U	U	U	U	U	U	U	U	U	U	U	U	U	U	U	U	U	U	U	U	U	U	U	U	U	U	U	U	U	U
34	1991	16	4	5	2	3	Yes	No	No	No	1	Yes	192	1975	2	1	2	U	U	U	U	U	U	U	U	U	U	U	U	U	U	U	U	U	U	U	U	U	U	U	U	U	U	U	U	U	U	U	U
35	2004	17	3	12	2	1	No	No	No	Yes	1	Yes	204	1987	3	2	1	U	U	U	U	U	U	U	U	U	U	U	U	U	U	U	U	U	U	U	U	U	U	U	U	U	U	U	U	U	U	U	U
36	1997	21	4	10	2	1	No	No	Yes	Yes	1	Yes	252	1976	2	2	2	U	U	U	U	U	U	U	U	U	U	U	U	U	U	U	U	U	U	U	U	U	U	U	U	U	U	U	U	U	U	U	U
37	1996	18	3	12	2	1	No	No	No	No	1	Yes	216	1978	2	2	1	U	U	U	U	U	U	U	U	U	U	U	U	U	U	U	U	U	U	U	U	U	U	U	U	U	U	U	U	U	U	U	U
38	1980	14	3	1	1	3	Yes	Yes	No	Yes	1	Yes	168	1966	1	1	1	U	U	U	U	U	U	U	U	U	U	U	U	U	U	U	U	U	U	U	U	U	U	U	U	U	U	U	U	U	U	U	U
39	1988	19	3	14	1	2	No	No	No	No	1	Yes	228	1969	1	3	1	U	U	U	U	U	U	U	U	U	U	U	U	U	U	U	U	U	U	U	U	U	U	U	U	U	U	U	U	U	U	U	U
40	1992	17	3	4	1	3	Yes	Yes	No	No	1	Yes	204	1975	2	1	1	U	U	U	U	U	U	U	U	U	U	U	U	U	U	U	U	U	U	U	U	U	U	U	U	U	U	U	U	U	U	U	U
41	1988	16	3	0	2	3	Yes	Yes	No	Yes	1	Yes	192	1972	1	0	1	U	U	U	U	U	U	U	U	U	U	U	U	U	U	U	U	U	U	U	U	U	U	U	U	U	U	U	U	U	U	U	U
42	1991	21	3	9	1	3	Yes	No	No	No	1	Yes	252	1970	1	2	1	U	U	U	U	U	U	U	U	U	U	U	U	U	U	U	U	U	U	U	U	U	U	U	U	U	U	U	U	U	U	U	U
43	1995	18	3	9	1	1	Yes	No	No	No	1	Yes	216	1977	2	2	1	U	U	U	U	U	U	U	U	U	U	U	U	U	U	U	U	U	U	U	U	U	U	U	U	U	U	U	U	U	U	U	U
44	1999	18	3	15	1	1	No	No	Yes	No	1	Yes	216	1981	2	3	1	U	U	U	U	U	U	U	U	U	U	U	U	U	U	U	U	U	U	U	U	U	U	U	U	U	U	U	U	U	U	U	U
45	1999	19	4	15	2	1	No	No	No	No	2	No	228	1980	2	3	2	U	U	U	U	U	U	U	U	U	U	U	U	U	U	U	U	U	U	U	U	U	U	U	U	U	U	U	U	U	U	U	U
46	1990	18	3	5	1	3	Yes	Yes	No	No	1	Yes	216	1972	1	1	1	U	U	U	U	U	U	U	U	U	U	U	U	U	U	U	U	U	U	U	U	U	U	U	U	U	U	U	U	U	U	U	U
47	1986	19	4	10	2	3	Yes	Yes	No	No	1	Yes	228	1967	1	2	2	U	U	U	U	U	U	U	U	U	U	U	U	U	U	U	U	U	U	U	U	U	U	U	U	U	U	U	U	U	U	U	U
48	1993	18	4	9	2	1	Yes	No	No	No	1	Yes	216	1975	2	2	2	U	U	U	U	U	U	U	U	U	U	U	U	U	U	U	U	U	U	U	U	U	U	U	U	U	U	U	U	U	U	U	U
49	1984	14	4	2	1	1	No	No	No	No	1	Yes	168	1970	1	1	2	U	U	U	U	U	U	U	U	U	U	U	U	U	U	U	U	U	U	U	U	U	U	U	U	U	U	U	U	U	U	U	U
50	2001	25	3	14	2	1	No	No	Yes	Yes	1	Yes	300	1976	2	3	1	U	U	U	U	U	U	U	U	U	U	U	U	U	U	U	U	U	U	U	U	U	U	U	U	U	U	U	U	U	U	U	U
51	1983	16	4	10	2	3	No	No	No	Yes	2	No	192	1967	1	2	2	U	U	U	U	U	U	U	U	U	U	U	U	U	U	U	U	U	U	U	U	U	U	U	U	U	U	U	U	U	U	U	U
52	1984	14	4	1	2	4	Yes	No	No	Yes	1	Yes	168	1970	1	1	2	U	U	U	U	U	U	U	U	U	U	U	U	U	U	U	U	U	U	U	U	U	U	U	U	U	U	U	U	U	U	U	U
53	1991	17	3	9	1	1	Yes	No	No	No	1	No	204	1974	2	2	1	U	U	U	U	U	U	U	U	U	U	U	U	U	U	U	U	U	U	U	U	U	U	U	U	U	U	U	U	U	U	U	U
54	2000	34	4	15	2	1	No	No	Yes	Yes	1	Yes	408	1966	1	3	2	U	U	U	U	U	U	U	U	U	U	U	U	U	U	U	U	U	U	U	U	U	U	U	U	U	U	U	U	U	U	U	U
55	1981	14	4	1	2	3	Yes	No	No	Yes	1	Yes	168	1967	1	1	2	U	U	U	U	U	U	U	U	U	U	U	U	U	U	U	U	U	U	U	U	U	U	U	U	U	U	U	U	U	U	U	U
56	2000	17	4	7	1	3	No	No	Yes	Yes	1	Yes	204	1983	2	1	2	U	U	U	U	U	U	U	U	U	U	U	U	U	U	U	U	U	U	U	U	U	U	U	U	U	U	U	U	U	U	U	U
57	1993	18	4	10	1	3	No	No	No	No	1	Yes	216	1975	2	2	2	U	U	U	U	U	U	U	U	U	U	U	U	U	U	U	U	U	U	U	U	U	U	U	U	U	U	U	U	U	U	U	U
58	1998	16	3	7	1	1	No	No	No	No	1	No	192	1982	2	1	1	U	U	U	U	U	U	U	U	U	U	U	U	U	U	U	U	U	U	U	U	U	U	U	U	U	U	U	U	U	U	U	U
59	2001	26	3	15	2	1	No	No	Yes	Yes	1	Yes	312	1975	2	3	1	U	U	U	U	U	U	U	U	U	U	U	U	U	U	U	U	U	U	U	U	U	U	U	U	U	U	U	U	U	U	U	U
60	1990	20	4	0	1	3	No	No	No	Yes	1	Yes	240	1970	1	0	2	U	U	U	U	U	U	U	U	U	U	U	U	U	U	U	U	U	U	U	U	U	U	U	U	U	U	U	U	U	U	U	U
61	1998	19	4	4	1	4	No	No	No	No	1	Yes	228	1979	2	1	2	U	U	U	U	U	U	U	U	U	U	U	U	U	U	U	U	U	U	U	U	U	U	U	U	U	U	U	U	U	U	U	U
62	1991	13	4	2	1	3	No	No	Yes	No	1	Yes	156	1978	2	1	2	U	U	U	U	U	U	U	U	U	U	U	U	U	U	U	U	U	U	U	U	U	U	U	U	U	U	U	U	U	U	U	U
63	1996	13	4	0	2	1	Yes	No	No	Yes	2	Yes	156	1983	2	0	2	U	U	U	U	U	U	U	U	U	U	U	U	U	U	U	U	U	U	U	U	U	U	U	U	U	U	U	U	U	U	U	U
64	1991	18	3	9	1	1	No	No	Yes	Yes	1	Yes	216	1973	1	2	1	U	U	U	U	U	U	U	U	U	U	U	U	U	U	U	U	U	U	U	U	U	U	U	U	U	U	U	U	U	U	U	U
65	1989	17	4	3	2	3	No	No	Yes	Yes	2	Yes	204	1972	1	1	2	U	U	U	U	U	U	U	U	U	U	U	U	U	U	U	U	U	U	U	U	U	U	U	U	U	U	U	U	U	U	U	U
66	1986	14	4	4	2	1	Yes	No	No	Yes	1	Yes	168	1972	1	1	2	U	U	U	U	U	U	U	U	U	U	U	U	U	U	U	U	U	U	U	U	U	U	U	U	U	U	U	U	U	U	U	U
67	1991	13	4	7	2	1	No	No	Yes	Yes	1	Yes	156	1978	2	1	2	U	U	U	U	U	U	U	U	U	U	U	U	U	U	U	U	U	U	U	U	U	U	U	U	U	U	U	U	U	U	U	U
68	1990	19	3	10	1	3	No	No	No	No	1	Yes	228	1971	1	2	1	U	U	U	U	U	U	U	U	U	U	U	U	U	U	U	U	U	U	U	U	U	U	U	U	U	U	U	U	U	U	U	U
69	1994	16	3	2	2	3	Yes	Yes	No	No	1	Yes	192	1978	2	1	1	U	U	U	U	U	U	U	U	U	U	U	U	U	U	U	U	U	U	U	U	U	U	U	U	U	U	U	U	U	U	U	U
70	1999	32	3	15	1	3	No	No	No	No	1	Yes	384	1967	1	3	1	U	U	U	U	U	U	U	U	U	U	U	U	U	U	U	U	U	U	U	U	U	U	U	U	U	U	U	U	U	U	U	U
71	2009	22	3	17	2	1	No	No	Yes	Yes	1	No	264	1987	3	3	1	U	U	U	U	U	U	U	U	U	U	U	U	U	U	U	U	U	U	U	U	U	U	U	U	U	U	U	U	U	U	U	U
72	1987	12	4	0	1	3	Yes	Yes	No	Yes	1	Yes	144	1975	2	0	2	U	U	U	U	U	U	U	U	U	U	U	U	U	U	U	U	U	U	U	U	U	U	U	U	U	U	U	U	U	U	U	U
73	1995	15	3	10	1	1	Yes	No	No	Yes	1	Yes	180	1980	2	2	1	U	U	U	U	U	U	U	U	U	U	U	U	U	U	U	U	U	U	U	U	U	U	U	U	U	U	U	U	U	U	U	U
74	1993	17	4	9	2	3	Yes	No	No	No	1	Yes	204	1976	2	2	2	U	U	U	U	U	U	U	U	U	U	U	U	U	U	U	U	U	U	U	U	U	U	U	U	U	U	U	U	U	U	U	U
75	1999	14	3	7	2	1	Yes	No	No	No	1	Yes	168	1985	3	1	1	U	U	U	U	U	U	U	U	U	U	U	U	U	U	U	U	U	U	U	U	U	U	U	U	U	U	U	U	U	U	U	U
76	1997	20	3	7	1	1	No	No	Yes	Yes	2	Yes	240	1977	2	1	1	U	U	U	U	U	U	U	U	U	U	U	U	U	U	U	U	U	U	U	U	U	U	U	U	U	U	U	U	U	U	U	U
77	1987	15	3	9	1	3	No	No	No	Yes	1	Yes	180	1972	1	2	1	U	U	U	U	U	U	U	U	U	U	U	U	U	U	U	U	U	U	U	U	U	U	U	U	U	U	U	U	U	U	U	U
78	1992	15	3	8	1	1	Yes	No	No	No	1	Yes	180	1977	2	2	1	U	U	U	U	U	U	U	U	U	U	U	U	U	U	U	U	U	U	U	U	U	U	U	U	U	U	U	U	U	U	U	U
79	1991	17	4	7	1	3	Yes	Yes	No	No	1	Yes	204	1974	2	1	2	U	U	U	U	U	U	U	U	U	U	U	U	U	U	U	U	U	U	U	U	U	U	U	U	U	U	U	U	U	U	U	U
80	1994	23	3	17	1	1	No	No	No	Yes	1	Yes	276	1971	1	3	1	U	U	U	U	U	U	U	U	U	U	U	U	U	U	U	U	U	U	U	U	U	U	U	U	U	U	U	U	U	U	U	U
81	1998	16	4	9	2	3	No	No	No	No	1	Yes	192	1982	2	2	2	U	U	U	U	U	U	U	U	U	U	U	U	U	U	U	U	U	U	U	U	U	U	U	U	U	U	U	U	U	U	U	U
82	1996	17	4	10	1	3	No	No	Yes	Yes	1	Yes	204	1979	2	2	2	U	U	U	U	U	U	U	U	U	U	U	U	U	U	U	U	U	U	U	U	U	U	U	U	U	U	U	U	U	U	U	U
83	1993	19	3	10	1	3	No	No	No	No	1	Yes	228	1974	2	2	1	U	U	U	U	U	U	U	U	U	U	U	U	U	U	U	U	U	U	U	U	U	U	U	U	U	U	U	U	U	U	U	U
84	1999	16	3	9	1	1	Yes	No	No	No	1	Yes	192	1983	2	2	1	U	U	U	U	U	U	U	U	U	U	U	U	U	U	U	U	U	U	U	U	U	U	U	U	U	U	U	U	U	U	U	U
85	1998	23	3	15	2	1	No	No	No	No	1	Yes	276	1975	2	3	1	U	U	U	U	U	U	U	U	U	U	U	U	U	U	U	U	U	U	U	U	U	U	U	U	U	U	U	U	U	U	U	U
86	1992	19	3	10	1	3	Yes	Yes	No	No	1	Yes	228	1973	1	2	1	U	U	U	U	U	U	U	U	U	U	U	U	U	U	U	U	U	U	U	U	U	U	U	U	U	U	U	U	U	U	U	U
87	2002	22	3	15	1	1	No	No	No	Yes	1	Yes	264	1980	2	3	1	U	U	U	U	U	U	U	U	U	U	U	U	U	U	U	U	U	U	U	U	U	U	U	U	U	U	U	U	U	U	U	U
88	1980	14	4	7	2	3	No	No	No	No	1	No	168	1966	1	1	2	U	U	U	U	U	U	U	U	U	U	U	U	U	U	U	U	U	U	U	U	U	U	U	U	U	U	U	U	U	U	U	U
89	1995	18	4	12	1	1	No	No	No	No	1	Yes	216	1977	2	2	2	U	U	U	U	U	U	U	U	U	U	U	U	U	U	U	U	U	U	U	U	U	U	U	U	U	U	U	U	U	U	U	U
90	1984	17	4	3	2	3	Yes	Yes	No	No	1	Yes	204	1967	1	1	2	U	U	U	U	U	U	U	U	U	U	U	U	U	U	U	U	U	U	U	U	U	U	U	U	U	U	U	U	U	U	U	U
91	2001	20	3	15	2	1	No	No	Yes	Yes	1	No	240	1981	2	3	1	U	U	U	U	U	U	U	U	U	U	U	U	U	U	U	U	U	U	U	U	U	U	U	U	U	U	U	U	U	U	U	U
92	1999	20	4	13	2	1	Yes	No	No	Yes	1	Yes	240	1979	2	3	2	U	U	U	U	U	U	U	U	U	U	U	U	U	U	U	U	U	U	U	U	U	U	U	U	U	U	U	U	U	U	U	U
93	1992	13	4	0	1	3	Yes	Yes	No	No	1	Yes	156	1979	2	0	2	U	U	U	U	U	U	U	U	U	U	U	U	U	U	U	U	U	U	U	U	U	U	U	U	U	U	U	U	U	U	U	U
94	1984	15	3	4	1	1	No	No	No	Yes	1	Yes	180	1969	1	1	1	U	U	U	U	U	U	U	U	U	U	U	U	U	U	U	U	U	U	U	U	U	U	U	U	U	U	U	U	U	U	U	U
95	1994	16	3	3	2	1	Yes	No	No	No	1	Yes	192	1978	2	1	1	U	U	U	U	U	U	U	U	U	U	U	U	U	U	U	U	U	U	U	U	U	U	U	U	U	U	U	U	U	U	U	U
96	2006	20	3	12	2	1	No	No	Yes	Yes	1	Yes	240	1986	3	2	1	U	U	U	U	U	U	U	U	U	U	U	U	U	U	U	U	U	U	U	U	U	U	U	U	U	U	U	U	U	U	U	U
97	1990	16	4	10	2	1	No	No	No	No	1	Yes	192	1974	2	2	2	U	U	U	U	U	U	U	U	U	U	U	U	U	U	U	U	U	U	U	U	U	U	U	U	U	U	U	U	U	U	U	U
98	1994	18	4	9	2	1	Yes	No	No	No	1	Yes	216	1976	2	2	2	U	U	U	U	U	U	U	U	U	U	U	U	U	U	U	U	U	U	U	U	U	U	U	U	U	U	U	U	U	U	U	U
99	2007	19	3	12	1	1	No	No	Yes	Yes	1	No	228	1988	3	2	1	U	U	U	U	U	U	U	U	U	U	U	U	U	U	U	U	U	U	U	U	U	U	U	U	U	U	U	U	U	U	U	U
100	1993	24	3	9	2	3	Yes	Yes	No	Yes	1	Yes	288	1969	1	2	1	U	U	U	U	U	U	U	U	U	U	U	U	U	U	U	U	U	U	U	U	U	U	U	U	U	U	U	U	U	U	U	U
101	2001	17	4	5	2	1	Yes	No	No	No	1	Yes	204	1984	3	1	2	U	U	U	U	U	U	U	U	U	U	U	U	U	U	U	U	U	U	U	U	U	U	U	U	U	U	U	U	U	U	U	U
102	1991	16	4	0	1	3	No	No	No	No	1	Yes	192	1975	2	0	2	U	U	U	U	U	U	U	U	U	U	U	U	U	U	U	U	U	U	U	U	U	U	U	U	U	U	U	U	U	U	U	U
103	1998	26	3	12	1	1	No	No	No	No	1	Yes	312	1972	1	2	1	U	U	U	U	U	U	U	U	U	U	U	U	U	U	U	U	U	U	U	U	U	U	U	U	U	U	U	U	U	U	U	U
104	2002	20	3	16	2	1	No	No	Yes	Yes	1	Yes	240	1982	2	3	1	U	U	U	U	U	U	U	U	U	U	U	U	U	U	U	U	U	U	U	U	U	U	U	U	U	U	U	U	U	U	U	U
105	1998	18	4	9	2	1	No	No	Yes	Yes	1	Yes	216	1980	2	2	2	U	U	U	U	U	U	U	U	U	U	U	U	U	U	U	U	U	U	U	U	U	U	U	U	U	U	U	U	U	U	U	U
106	1991	19	3	9	1	3	Yes	No	No	No	1	Yes	228	1972	1	2	1	U	U	U	U	U	U	U	U	U	U	U	U	U	U	U	U	U	U	U	U	U	U	U	U	U	U	U	U	U	U	U	U
107	1994	16	3	7	1	3	No	No	No	No	1	Yes	192	1978	2	1	1	U	U	U	U	U	U	U	U	U	U	U	U	U	U	U	U	U	U	U	U	U	U	U	U	U	U	U	U	U	U	U	U
108	1985	12	4	5	2	3	Yes	Yes	No	No	1	No	144	1973	1	1	2	U	U	U	U	U	U	U	U	U	U	U	U	U	U	U	U	U	U	U	U	U	U	U	U	U	U	U	U	U	U	U	U
109	1994	20	3	18	2	1	No	No	Yes	Yes	1	Yes	240	1974	2	3	1	U	U	U	U	U	U	U	U	U	U	U	U	U	U	U	U	U	U	U	U	U	U	U	U	U	U	U	U	U	U	U	U
110	1984	15	4	0	1	3	Yes	Yes	No	No	1	Yes	180	1969	1	0	2	U	U	U	U	U	U	U	U	U	U	U	U	U	U	U	U	U	U	U	U	U	U	U	U	U	U	U	U	U	U	U	U
111	2000	18	2	15	1	1	No	No	Yes	Yes	1	Yes	216	1982	2	3	1	U	U	U	U	U	U	U	U	U	U	U	U	U	U	U	U	U	U	U	U	U	U	U	U	U	U	U	U	U	U	U	U
112	2002	18	4	10	1	3	No	No	Yes	No	1	Yes	216	1984	3	2	2	U	U	U	U	U	U	U	U	U	U	U	U	U	U	U	U	U	U	U	U	U	U	U	U	U	U	U	U	U	U	U	U
113	1999	16	4	9	2	3	No	No	Yes	No	1	Yes	192	1983	2	2	2	U	U	U	U	U	U	U	U	U	U	U	U	U	U	U	U	U	U	U	U	U	U	U	U	U	U	U	U	U	U	U	U
114	1990	18	5	12	1	3	No	No	No	No	1	Yes	216	1972	1	2	2	U	U	U	U	U	U	U	U	U	U	U	U	U	U	U	U	U	U	U	U	U	U	U	U	U	U	U	U	U	U	U	U
115	1995	23	3	15	1	1	No	No	No	Yes	2	Yes	276	1972	1	3	1	U	U	U	U	U	U	U	U	U	U	U	U	U	U	U	U	U	U	U	U	U	U	U	U	U	U	U	U	U	U	U	U
116	2001	21	3	14	2	1	No	No	No	Yes	1	No	252	1980	2	3	1	U	U	U	U	U	U	U	U	U	U	U	U	U	U	U	U	U	U	U	U	U	U	U	U	U	U	U	U	U	U	U	U
117	1995	15	4	10	1	3	No	No	Yes	Yes	1	Yes	180	1980	2	2	2	U	U	U	U	U	U	U	U	U	U	U	U	U	U	U	U	U	U	U	U	U	U	U	U	U	U	U	U	U	U	U	U
118	1988	14	3	0	2	1	Yes	No	No	Yes	1	Yes	168	1974	2	0	1	U	U	U	U	U	U	U	U	U	U	U	U	U	U	U	U	U	U	U	U	U	U	U	U	U	U	U	U	U	U	U	U
119	1988	19	3	9	1	3	Yes	No	No	Yes	1	Yes	228	1969	1	2	1	U	U	U	U	U	U	U	U	U	U	U	U	U	U	U	U	U	U	U	U	U	U	U	U	U	U	U	U	U	U	U	U
120	1995	19	4	15	1	1	No	No	No	No	1	No	228	1976	2	3	2	U	U	U	U	U	U	U	U	U	U	U	U	U	U	U	U	U	U	U	U	U	U	U	U	U	U	U	U	U	U	U	U
121	1991	14	3	0	1	1	Yes	No	No	Yes	1	Yes	168	1977	2	0	1	U	U	U	U	U	U	U	U	U	U	U	U	U	U	U	U	U	U	U	U	U	U	U	U	U	U	U	U	U	U	U	U
122	1990	19	3	12	2	1	Yes	No	No	Yes	2	Yes	228	1971	1	2	1	U	U	U	U	U	U	U	U	U	U	U	U	U	U	U	U	U	U	U	U	U	U	U	U	U	U	U	U	U	U	U	U
123	1995	20	5	11	2	1	No	No	No	No	1	Yes	240	1975	2	2	2	U	U	U	U	U	U	U	U	U	U	U	U	U	U	U	U	U	U	U	U	U	U	U	U	U	U	U	U	U	U	U	U
124	1988	16	4	0	2	1	Yes	No	No	No	1	Yes	192	1972	1	0	2	U	U	U	U	U	U	U	U	U	U	U	U	U	U	U	U	U	U	U	U	U	U	U	U	U	U	U	U	U	U	U	U
125	1994	18	4	10	2	1	No	No	Yes	Yes	1	Yes	216	1976	2	2	2	U	U	U	U	U	U	U	U	U	U	U	U	U	U	U	U	U	U	U	U	U	U	U	U	U	U	U	U	U	U	U	U
126	1995	14	3	6	2	1	No	No	No	Yes	1	Yes	168	1981	2	1	1	U	U	U	U	U	U	U	U	U	U	U	U	U	U	U	U	U	U	U	U	U	U	U	U	U	U	U	U	U	U	U	U
127	1999	26	3	17	1	1	No	No	No	Yes	1	Yes	312	1973	1	3	1	U	U	U	U	U	U	U	U	U	U	U	U	U	U	U	U	U	U	U	U	U	U	U	U	U	U	U	U	U	U	U	U
128	1990	14	4	0	1	3	No	No	No	Yes	1	Yes	168	1976	2	0	2	U	U	U	U	U	U	U	U	U	U	U	U	U	U	U	U	U	U	U	U	U	U	U	U	U	U	U	U	U	U	U	U
129	1994	16	3	9	1	1	Yes	No	No	No	1	No	192	1978	2	2	1	U	U	U	U	U	U	U	U	U	U	U	U	U	U	U	U	U	U	U	U	U	U	U	U	U	U	U	U	U	U	U	U
130	2009	22	5	9	2	1	No	No	Yes	Yes	1	No	264	1987	3	2	2	U	U	U	U	U	U	U	U	U	U	U	U	U	U	U	U	U	U	U	U	U	U	U	U	U	U	U	U	U	U	U	U
131	2004	17	5	10	2	1	No	No	Yes	Yes	1	Yes	204	1987	3	2	2	U	U	U	U	U	U	U	U	U	U	U	U	U	U	U	U	U	U	U	U	U	U	U	U	U	U	U	U	U	U	U	U
132	2000	23	3	15	2	1	No	No	Yes	Yes	1	Yes	276	1977	2	3	1	U	U	U	U	U	U	U	U	U	U	U	U	U	U	U	U	U	U	U	U	U	U	U	U	U	U	U	U	U	U	U	U
133	2001	21	4	9	2	3	Yes	No	No	Yes	1	Yes	252	1980	2	2	2	U	U	U	U	U	U	U	U	U	U	U	U	U	U	U	U	U	U	U	U	U	U	U	U	U	U	U	U	U	U	U	U
134	2001	27	4	15	2	1	No	No	No	Yes	1	Yes	324	1974	2	3	2	U	U	U	U	U	U	U	U	U	U	U	U	U	U	U	U	U	U	U	U	U	U	U	U	U	U	U	U	U	U	U	U
135	1992	24	3	12	1	3	No	No	Yes	Yes	1	Yes	288	1968	1	2	1	U	U	U	U	U	U	U	U	U	U	U	U	U	U	U	U	U	U	U	U	U	U	U	U	U	U	U	U	U	U	U	U
136	2005	24	3	17	1	1	No	No	Yes	Yes	1	No	288	1981	2	3	1	U	U	U	U	U	U	U	U	U	U	U	U	U	U	U	U	U	U	U	U	U	U	U	U	U	U	U	U	U	U	U	U
137	1989	14	4	2	1	3	No	No	No	No	1	Yes	168	1975	2	1	2	U	U	U	U	U	U	U	U	U	U	U	U	U	U	U	U	U	U	U	U	U	U	U	U	U	U	U	U	U	U	U	U
138	1991	21	3	12	1	3	No	No	No	No	1	Yes	252	1970	1	2	1	U	U	U	U	U	U	U	U	U	U	U	U	U	U	U	U	U	U	U	U	U	U	U	U	U	U	U	U	U	U	U	U
139	1999	25	3	9	2	3	No	No	No	Yes	1	Yes	300	1974	2	2	1	U	U	U	U	U	U	U	U	U	U	U	U	U	U	U	U	U	U	U	U	U	U	U	U	U	U	U	U	U	U	U	U
140	2003	24	3	12	2	3	No	No	Yes	Yes	1	Yes	288	1979	2	2	1	U	U	U	U	U	U	U	U	U	U	U	U	U	U	U	U	U	U	U	U	U	U	U	U	U	U	U	U	U	U	U	U
141	1991	20	3	15	1	3	No	No	No	Yes	1	Yes	240	1971	1	3	1	U	U	U	U	U	U	U	U	U	U	U	U	U	U	U	U	U	U	U	U	U	U	U	U	U	U	U	U	U	U	U	U
142	1994	11	4	0	1	3	No	No	No	No	1	Yes	132	1983	2	0	2	U	U	U	U	U	U	U	U	U	U	U	U	U	U	U	U	U	U	U	U	U	U	U	U	U	U	U	U	U	U	U	U
143	2000	24	4	15	1	1	No	No	No	No	1	Yes	288	1976	2	3	2	U	U	U	U	U	U	U	U	U	U	U	U	U	U	U	U	U	U	U	U	U	U	U	U	U	U	U	U	U	U	U	U
144	1995	16	3	7	1	3	No	No	No	No	1	No	192	1979	2	1	1	U	U	U	U	U	U	U	U	U	U	U	U	U	U	U	U	U	U	U	U	U	U	U	U	U	U	U	U	U	U	U	U
145	2002	16	3	7	2	1	No	No	Yes	Yes	1	No	192	1986	3	1	1	U	U	U	U	U	U	U	U	U	U	U	U	U	U	U	U	U	U	U	U	U	U	U	U	U	U	U	U	U	U	U	U
146	1986	13	4	7	2	3	Yes	Yes	No	Yes	1	Yes	156	1973	1	1	2	U	U	U	U	U	U	U	U	U	U	U	U	U	U	U	U	U	U	U	U	U	U	U	U	U	U	U	U	U	U	U	U
147	2000	34	3	12	2	3	No	No	No	No	1	Yes	408	1966	1	2	1	U	U	U	U	U	U	U	U	U	U	U	U	U	U	U	U	U	U	U	U	U	U	U	U	U	U	U	U	U	U	U	U
148	1990	23	3	17	1	3	No	No	No	No	1	Yes	276	1967	1	3	1	U	U	U	U	U	U	U	U	U	U	U	U	U	U	U	U	U	U	U	U	U	U	U	U	U	U	U	U	U	U	U	U
149	1996	15	3	8	2	1	Yes	No	No	No	1	No	180	1981	2	2	1	U	U	U	U	U	U	U	U	U	U	U	U	U	U	U	U	U	U	U	U	U	U	U	U	U	U	U	U	U	U	U	U
150	1996	20	3	11	2	3	No	No	No	No	1	Yes	240	1976	2	2	1	U	U	U	U	U	U	U	U	U	U	U	U	U	U	U	U	U	U	U	U	U	U	U	U	U	U	U	U	U	U	U	U
151	1998	21	3	12	1	1	No	No	No	No	2	Yes	252	1977	2	2	1	U	U	U	U	U	U	U	U	U	U	U	U	U	U	U	U	U	U	U	U	U	U	U	U	U	U	U	U	U	U	U	U
152	1989	20	3	10	2	1	No	No	No	No	1	Yes	240	1969	1	2	1	U	U	U	U	U	U	U	U	U	U	U	U	U	U	U	U	U	U	U	U	U	U	U	U	U	U	U	U	U	U	U	U
153	1989	24	3	7	2	1	No	No	No	Yes	2	Yes	288	1965	1	1	1	U	U	U	U	U	U	U	U	U	U	U	U	U	U	U	U	U	U	U	U	U	U	U	U	U	U	U	U	U	U	U	U
154	1987	15	4	0	1	3	Yes	Yes	No	Yes	1	Yes	180	1972	1	0	2	U	U	U	U	U	U	U	U	U	U	U	U	U	U	U	U	U	U	U	U	U	U	U	U	U	U	U	U	U	U	U	U
155	1992	18	4	15	1	3	No	No	Yes	No	1	Yes	216	1974	2	3	2	U	U	U	U	U	U	U	U	U	U	U	U	U	U	U	U	U	U	U	U	U	U	U	U	U	U	U	U	U	U	U	U
156	1984	16	3	10	2	1	Yes	No	No	No	1	Yes	192	1968	1	2	1	U	U	U	U	U	U	U	U	U	U	U	U	U	U	U	U	U	U	U	U	U	U	U	U	U	U	U	U	U	U	U	U
157	1992	19	3	9	2	1	No	No	Yes	Yes	2	Yes	228	1973	1	2	1	U	U	U	U	U	U	U	U	U	U	U	U	U	U	U	U	U	U	U	U	U	U	U	U	U	U	U	U	U	U	U	U
158	1985	16	4	9	2	3	Yes	No	No	No	1	Yes	192	1969	1	2	2	U	U	U	U	U	U	U	U	U	U	U	U	U	U	U	U	U	U	U	U	U	U	U	U	U	U	U	U	U	U	U	U
159	1997	22	3	15	2	1	No	No	Yes	No	1	Yes	264	1975	2	3	1	U	U	U	U	U	U	U	U	U	U	U	U	U	U	U	U	U	U	U	U	U	U	U	U	U	U	U	U	U	U	U	U
160	1988	17	4	12	1	1	Yes	Yes	No	Yes	2	Yes	204	1971	1	2	2	U	U	U	U	U	U	U	U	U	U	U	U	U	U	U	U	U	U	U	U	U	U	U	U	U	U	U	U	U	U	U	U
161	2010	24	3	15	2	1	No	No	No	Yes	1	No	288	1986	3	3	1	U	U	U	U	U	U	U	U	U	U	U	U	U	U	U	U	U	U	U	U	U	U	U	U	U	U	U	U	U	U	U	U
162	1987	13	4	1	1	3	Yes	No	No	Yes	1	Yes	156	1974	2	1	2	U	U	U	U	U	U	U	U	U	U	U	U	U	U	U	U	U	U	U	U	U	U	U	U	U	U	U	U	U	U	U	U
163	1990	15	4	0	1	3	Yes	Yes	No	Yes	1	Yes	180	1975	2	0	2	U	U	U	U	U	U	U	U	U	U	U	U	U	U	U	U	U	U	U	U	U	U	U	U	U	U	U	U	U	U	U	U
164	1997	16	3	12	2	1	No	No	No	No	1	Yes	192	1981	2	2	1	U	U	U	U	U	U	U	U	U	U	U	U	U	U	U	U	U	U	U	U	U	U	U	U	U	U	U	U	U	U	U	U
165	2000	20	4	10	2	4	No	No	No	Yes	1	Yes	240	1980	2	2	2	U	U	U	U	U	U	U	U	U	U	U	U	U	U	U	U	U	U	U	U	U	U	U	U	U	U	U	U	U	U	U	U
166	1990	18	4	1	2	1	Yes	No	No	No	1	Yes	216	1972	1	1	2	U	U	U	U	U	U	U	U	U	U	U	U	U	U	U	U	U	U	U	U	U	U	U	U	U	U	U	U	U	U	U	U
167	2000	19	2	15	2	3	No	No	Yes	Yes	1	No	228	1981	2	3	1	U	U	U	U	U	U	U	U	U	U	U	U	U	U	U	U	U	U	U	U	U	U	U	U	U	U	U	U	U	U	U	U
168	1998	19	3	0	2	1	Yes	No	No	No	1	Yes	228	1979	2	0	1	U	U	U	U	U	U	U	U	U	U	U	U	U	U	U	U	U	U	U	U	U	U	U	U	U	U	U	U	U	U	U	U
169	2003	17	3	9	2	1	No	No	Yes	Yes	1	Yes	204	1986	3	2	1	U	U	U	U	U	U	U	U	U	U	U	U	U	U	U	U	U	U	U	U	U	U	U	U	U	U	U	U	U	U	U	U
170	1995	18	5	7	2	1	No	No	Yes	Yes	1	No	216	1977	2	1	2	U	U	U	U	U	U	U	U	U	U	U	U	U	U	U	U	U	U	U	U	U	U	U	U	U	U	U	U	U	U	U	U
171	1993	14	3	4	1	3	No	No	No	Yes	1	Yes	168	1979	2	1	1	U	U	U	U	U	U	U	U	U	U	U	U	U	U	U	U	U	U	U	U	U	U	U	U	U	U	U	U	U	U	U	U
172	1999	17	2	3	2	1	No	No	No	Yes	1	Yes	204	1982	2	1	1	U	U	U	U	U	U	U	U	U	U	U	U	U	U	U	U	U	U	U	U	U	U	U	U	U	U	U	U	U	U	U	U
173	2004	25	2	18	1	1	No	No	Yes	Yes	1	No	300	1979	2	3	1	U	U	U	U	U	U	U	U	U	U	U	U	U	U	U	U	U	U	U	U	U	U	U	U	U	U	U	U	U	U	U	U
174	1998	18	4	10	2	3	No	No	No	No	1	Yes	216	1980	2	2	2	U	U	U	U	U	U	U	U	U	U	U	U	U	U	U	U	U	U	U	U	U	U	U	U	U	U	U	U	U	U	U	U
175	1991	20	3	11	2	1	No	No	Yes	Yes	1	Yes	240	1971	1	2	1	U	U	U	U	U	U	U	U	U	U	U	U	U	U	U	U	U	U	U	U	U	U	U	U	U	U	U	U	U	U	U	U
176	1991	21	3	7	1	3	No	No	No	No	1	Yes	252	1970	1	1	1	U	U	U	U	U	U	U	U	U	U	U	U	U	U	U	U	U	U	U	U	U	U	U	U	U	U	U	U	U	U	U	U
177	1993	25	3	15	1	3	No	No	No	Yes	1	Yes	300	1968	1	3	1	U	U	U	U	U	U	U	U	U	U	U	U	U	U	U	U	U	U	U	U	U	U	U	U	U	U	U	U	U	U	U	U
178	1998	14	3	10	1	3	No	No	Yes	No	1	Yes	168	1984	3	2	1	U	U	U	U	U	U	U	U	U	U	U	U	U	U	U	U	U	U	U	U	U	U	U	U	U	U	U	U	U	U	U	U
179	2000	18	2	15	1	1	No	No	Yes	Yes	1	Yes	216	1982	2	3	1	U	U	U	U	U	U	U	U	U	U	U	U	U	U	U	U	U	U	U	U	U	U	U	U	U	U	U	U	U	U	U	U
180	1995	19	3	8	1	1	No	No	Yes	Yes	1	Yes	228	1976	2	2	1	U	U	U	U	U	U	U	U	U	U	U	U	U	U	U	U	U	U	U	U	U	U	U	U	U	U	U	U	U	U	U	U
181	1994	19	4	10	1	1	No	No	Yes	No	1	Yes	228	1975	2	2	2	U	U	U	U	U	U	U	U	U	U	U	U	U	U	U	U	U	U	U	U	U	U	U	U	U	U	U	U	U	U	U	U
182	1993	14	3	10	1	3	No	No	No	No	1	Yes	168	1979	2	2	1	U	U	U	U	U	U	U	U	U	U	U	U	U	U	U	U	U	U	U	U	U	U	U	U	U	U	U	U	U	U	U	U
183	1996	17	3	12	2	1	No	No	No	No	1	Yes	204	1979	2	2	1	U	U	U	U	U	U	U	U	U	U	U	U	U	U	U	U	U	U	U	U	U	U	U	U	U	U	U	U	U	U	U	U
184	1990	18	4	12	1	4	No	No	No	Yes	1	Yes	216	1972	1	2	2	U	U	U	U	U	U	U	U	U	U	U	U	U	U	U	U	U	U	U	U	U	U	U	U	U	U	U	U	U	U	U	U
185	1995	17	3	3	2	1	No	No	No	Yes	1	Yes	204	1978	2	1	1	U	U	U	U	U	U	U	U	U	U	U	U	U	U	U	U	U	U	U	U	U	U	U	U	U	U	U	U	U	U	U	U
186	1995	17	3	6	2	1	No	No	No	Yes	1	Yes	204	1978	2	1	1	U	U	U	U	U	U	U	U	U	U	U	U	U	U	U	U	U	U	U	U	U	U	U	U	U	U	U	U	U	U	U	U
187	1991	15	4	0	1	3	Yes	No	No	Yes	1	Yes	180	1976	2	0	2	U	U	U	U	U	U	U	U	U	U	U	U	U	U	U	U	U	U	U	U	U	U	U	U	U	U	U	U	U	U	U	U
188	1995	14	3	5	1	3	Yes	Yes	No	Yes	1	Yes	168	1981	2	1	1	U	U	U	U	U	U	U	U	U	U	U	U	U	U	U	U	U	U	U	U	U	U	U	U	U	U	U	U	U	U	U	U
189	1998	13	4	12	2	1	No	No	Yes	Yes	1	Yes	156	1985	3	2	2	U	U	U	U	U	U	U	U	U	U	U	U	U	U	U	U	U	U	U	U	U	U	U	U	U	U	U	U	U	U	U	U
190	2005	22	3	19	2	1	No	No	Yes	Yes	1	Yes	264	1983	2	3	1	U	U	U	U	U	U	U	U	U	U	U	U	U	U	U	U	U	U	U	U	U	U	U	U	U	U	U	U	U	U	U	U
191	1999	18	4	9	1	1	No	No	Yes	Yes	1	Yes	216	1981	2	2	2	U	U	U	U	U	U	U	U	U	U	U	U	U	U	U	U	U	U	U	U	U	U	U	U	U	U	U	U	U	U	U	U
192	1996	15	3	7	1	3	No	No	No	No	1	Yes	180	1981	2	1	1	U	U	U	U	U	U	U	U	U	U	U	U	U	U	U	U	U	U	U	U	U	U	U	U	U	U	U	U	U	U	U	U
193	1990	20	4	15	2	3	No	No	No	No	1	Yes	240	1970	1	3	2	U	U	U	U	U	U	U	U	U	U	U	U	U	U	U	U	U	U	U	U	U	U	U	U	U	U	U	U	U	U	U	U
194	1995	14	3	7	1	1	Yes	No	No	No	1	Yes	168	1981	2	1	1	U	U	U	U	U	U	U	U	U	U	U	U	U	U	U	U	U	U	U	U	U	U	U	U	U	U	U	U	U	U	U	U
195	2000	23	3	10	2	1	No	No	Yes	No	1	No	276	1977	2	2	1	U	U	U	U	U	U	U	U	U	U	U	U	U	U	U	U	U	U	U	U	U	U	U	U	U	U	U	U	U	U	U	U
196	1998	16	3	7	1	3	No	No	No	Yes	1	No	192	1982	2	1	1	U	U	U	U	U	U	U	U	U	U	U	U	U	U	U	U	U	U	U	U	U	U	U	U	U	U	U	U	U	U	U	U
197	1988	14	4	7	1	3	No	No	No	Yes	1	Yes	168	1974	2	1	2	U	U	U	U	U	U	U	U	U	U	U	U	U	U	U	U	U	U	U	U	U	U	U	U	U	U	U	U	U	U	U	U
198	1998	29	3	10	2	2	No	No	No	Yes	1	Yes	348	1969	1	2	1	U	U	U	U	U	U	U	U	U	U	U	U	U	U	U	U	U	U	U	U	U	U	U	U	U	U	U	U	U	U	U	U
199	1990	17	3	9	2	1	Yes	No	No	No	1	Yes	204	1973	1	2	1	U	U	U	U	U	U	U	U	U	U	U	U	U	U	U	U	U	U	U	U	U	U	U	U	U	U	U	U	U	U	U	U
200	1991	15	3	2	1	1	No	No	No	No	1	Yes	180	1976	2	1	1	U	U	U	U	U	U	U	U	U	U	U	U	U	U	U	U	U	U	U	U	U	U	U	U	U	U	U	U	U	U	U	U
201	1995	15	3	9	2	3	No	No	No	Yes	1	Yes	180	1980	2	2	1	U	U	U	U	U	U	U	U	U	U	U	U	U	U	U	U	U	U	U	U	U	U	U	U	U	U	U	U	U	U	U	U
202	1982	16	4	0	2	3	Yes	No	No	No	1	Yes	192	1966	1	0	2	U	U	U	U	U	U	U	U	U	U	U	U	U	U	U	U	U	U	U	U	U	U	U	U	U	U	U	U	U	U	U	U
203	1997	18	3	5	2	1	No	No	Yes	Yes	1	Yes	216	1979	2	1	1	U	U	U	U	U	U	U	U	U	U	U	U	U	U	U	U	U	U	U	U	U	U	U	U	U	U	U	U	U	U	U	U
204	1996	13	4	7	2	3	No	No	Yes	Yes	1	Yes	156	1983	2	1	2	U	U	U	U	U	U	U	U	U	U	U	U	U	U	U	U	U	U	U	U	U	U	U	U	U	U	U	U	U	U	U	U
205	1986	16	4	9	1	3	Yes	No	No	Yes	1	Yes	192	1970	1	2	2	U	U	U	U	U	U	U	U	U	U	U	U	U	U	U	U	U	U	U	U	U	U	U	U	U	U	U	U	U	U	U	U
206	2002	17	3	10	2	1	No	No	Yes	Yes	1	No	204	1985	3	2	1	U	U	U	U	U	U	U	U	U	U	U	U	U	U	U	U	U	U	U	U	U	U	U	U	U	U	U	U	U	U	U	U
207	1992	20	3	10	2	1	No	No	No	No	1	Yes	240	1972	1	2	1	U	U	U	U	U	U	U	U	U	U	U	U	U	U	U	U	U	U	U	U	U	U	U	U	U	U	U	U	U	U	U	U
208	1995	16	4	11	2	3	No	No	Yes	Yes	1	Yes	192	1979	2	2	2	U	U	U	U	U	U	U	U	U	U	U	U	U	U	U	U	U	U	U	U	U	U	U	U	U	U	U	U	U	U	U	U
209	1984	14	3	5	1	3	Yes	Yes	No	No	1	Yes	168	1970	1	1	1	U	U	U	U	U	U	U	U	U	U	U	U	U	U	U	U	U	U	U	U	U	U	U	U	U	U	U	U	U	U	U	U
210	1991	23	4	15	1	3	No	No	No	No	1	Yes	276	1968	1	3	2	U	U	U	U	U	U	U	U	U	U	U	U	U	U	U	U	U	U	U	U	U	U	U	U	U	U	U	U	U	U	U	U
211	1993	18	4	6	2	3	No	No	No	No	1	Yes	216	1975	2	1	2	U	U	U	U	U	U	U	U	U	U	U	U	U	U	U	U	U	U	U	U	U	U	U	U	U	U	U	U	U	U	U	U
212	1995	15	3	7	1	3	No	No	No	Yes	1	Yes	180	1980	2	1	1	U	U	U	U	U	U	U	U	U	U	U	U	U	U	U	U	U	U	U	U	U	U	U	U	U	U	U	U	U	U	U	U
213	1995	19	4	10	1	1	Yes	No	No	No	1	No	228	1976	2	2	2	U	U	U	U	U	U	U	U	U	U	U	U	U	U	U	U	U	U	U	U	U	U	U	U	U	U	U	U	U	U	U	U
214	1996	18	4	15	2	1	No	No	No	No	2	Yes	216	1978	2	3	2	U	U	U	U	U	U	U	U	U	U	U	U	U	U	U	U	U	U	U	U	U	U	U	U	U	U	U	U	U	U	U	U
215	1996	21	3	15	2	1	No	No	No	No	1	Yes	252	1975	2	3	1	U	U	U	U	U	U	U	U	U	U	U	U	U	U	U	U	U	U	U	U	U	U	U	U	U	U	U	U	U	U	U	U
216	1999	19	4	12	1	3	No	No	Yes	Yes	1	Yes	228	1980	2	2	2	U	U	U	U	U	U	U	U	U	U	U	U	U	U	U	U	U	U	U	U	U	U	U	U	U	U	U	U	U	U	U	U
217	1995	20	3	7	1	1	No	No	Yes	Yes	1	Yes	240	1975	2	1	1	U	U	U	U	U	U	U	U	U	U	U	U	U	U	U	U	U	U	U	U	U	U	U	U	U	U	U	U	U	U	U	U
218	1992	15	4	9	1	3	Yes	No	No	No	1	Yes	180	1977	2	2	2	U	U	U	U	U	U	U	U	U	U	U	U	U	U	U	U	U	U	U	U	U	U	U	U	U	U	U	U	U	U	U	U
219	1987	18	4	10	2	3	No	No	No	No	1	Yes	216	1969	1	2	2	U	U	U	U	U	U	U	U	U	U	U	U	U	U	U	U	U	U	U	U	U	U	U	U	U	U	U	U	U	U	U	U
220	2001	20	4	9	1	1	No	No	No	No	1	Yes	240	1981	2	2	2	U	U	U	U	U	U	U	U	U	U	U	U	U	U	U	U	U	U	U	U	U	U	U	U	U	U	U	U	U	U	U	U
221	1995	21	3	14	1	3	Yes	No	No	No	1	Yes	252	1974	2	3	1	U	U	U	U	U	U	U	U	U	U	U	U	U	U	U	U	U	U	U	U	U	U	U	U	U	U	U	U	U	U	U	U
222	1997	19	3	9	2	1	No	No	No	Yes	1	Yes	228	1978	2	2	1	U	U	U	U	U	U	U	U	U	U	U	U	U	U	U	U	U	U	U	U	U	U	U	U	U	U	U	U	U	U	U	U
223	1995	20	3	3	2	3	Yes	No	No	No	1	Yes	240	1975	2	1	1	U	U	U	U	U	U	U	U	U	U	U	U	U	U	U	U	U	U	U	U	U	U	U	U	U	U	U	U	U	U	U	U
224	1985	17	4	0	1	3	Yes	No	No	No	1	Yes	204	1968	1	0	2	U	U	U	U	U	U	U	U	U	U	U	U	U	U	U	U	U	U	U	U	U	U	U	U	U	U	U	U	U	U	U	U
225	2003	22	4	9	1	3	No	No	Yes	Yes	1	Yes	264	1981	2	2	2	U	U	U	U	U	U	U	U	U	U	U	U	U	U	U	U	U	U	U	U	U	U	U	U	U	U	U	U	U	U	U	U
226	1998	14	3	10	1	4	No	No	Yes	Yes	2	Yes	168	1984	3	2	1	U	U	U	U	U	U	U	U	U	U	U	U	U	U	U	U	U	U	U	U	U	U	U	U	U	U	U	U	U	U	U	U
227	1993	20	4	4	1	3	No	No	Yes	Yes	1	Yes	240	1973	1	1	2	U	U	U	U	U	U	U	U	U	U	U	U	U	U	U	U	U	U	U	U	U	U	U	U	U	U	U	U	U	U	U	U
228	1984	14	4	0	1	1	Yes	No	No	Yes	1	Yes	168	1970	1	0	2	U	U	U	U	U	U	U	U	U	U	U	U	U	U	U	U	U	U	U	U	U	U	U	U	U	U	U	U	U	U	U	U
229	1988	12	4	4	2	1	Yes	No	No	Yes	1	Yes	144	1976	2	1	2	U	U	U	U	U	U	U	U	U	U	U	U	U	U	U	U	U	U	U	U	U	U	U	U	U	U	U	U	U	U	U	U
230	1988	15	5	8	1	4	Yes	No	No	Yes	1	Yes	180	1973	1	2	2	U	U	U	U	U	U	U	U	U	U	U	U	U	U	U	U	U	U	U	U	U	U	U	U	U	U	U	U	U	U	U	U
231	2006	18	3	11	2	1	No	No	Yes	Yes	1	No	216	1988	3	2	1	U	U	U	U	U	U	U	U	U	U	U	U	U	U	U	U	U	U	U	U	U	U	U	U	U	U	U	U	U	U	U	U
232	1996	17	4	7	1	3	Yes	No	No	No	1	Yes	204	1979	2	1	2	U	U	U	U	U	U	U	U	U	U	U	U	U	U	U	U	U	U	U	U	U	U	U	U	U	U	U	U	U	U	U	U
233	1989	16	3	8	1	1	Yes	No	No	No	1	Yes	192	1973	1	2	1	U	U	U	U	U	U	U	U	U	U	U	U	U	U	U	U	U	U	U	U	U	U	U	U	U	U	U	U	U	U	U	U
234	1993	17	2	7	2	1	No	No	No	Yes	1	Yes	204	1976	2	1	1	U	U	U	U	U	U	U	U	U	U	U	U	U	U	U	U	U	U	U	U	U	U	U	U	U	U	U	U	U	U	U	U
235	2001	20	3	9	2	1	No	No	Yes	Yes	1	No	240	1981	2	2	1	U	U	U	U	U	U	U	U	U	U	U	U	U	U	U	U	U	U	U	U	U	U	U	U	U	U	U	U	U	U	U	U
236	1990	17	3	10	1	3	Yes	Yes	No	Yes	1	Yes	204	1973	1	2	1	U	U	U	U	U	U	U	U	U	U	U	U	U	U	U	U	U	U	U	U	U	U	U	U	U	U	U	U	U	U	U	U
237	1990	18	5	3	1	1	Yes	No	No	Yes	1	No	216	1972	1	1	2	U	U	U	U	U	U	U	U	U	U	U	U	U	U	U	U	U	U	U	U	U	U	U	U	U	U	U	U	U	U	U	U
238	1992	17	3	10	1	3	No	No	No	Yes	1	No	204	1975	2	2	1	U	U	U	U	U	U	U	U	U	U	U	U	U	U	U	U	U	U	U	U	U	U	U	U	U	U	U	U	U	U	U	U
239	1990	14	4	0	1	3	Yes	Yes	No	No	1	Yes	168	1976	2	0	2	U	U	U	U	U	U	U	U	U	U	U	U	U	U	U	U	U	U	U	U	U	U	U	U	U	U	U	U	U	U	U	U
240	1995	23	3	12	2	1	No	No	Yes	Yes	1	Yes	276	1972	1	2	1	U	U	U	U	U	U	U	U	U	U	U	U	U	U	U	U	U	U	U	U	U	U	U	U	U	U	U	U	U	U	U	U
241	1997	17	4	10	2	1	No	No	Yes	Yes	2	Yes	204	1980	2	2	2	U	U	U	U	U	U	U	U	U	U	U	U	U	U	U	U	U	U	U	U	U	U	U	U	U	U	U	U	U	U	U	U
242	1993	15	4	3	1	3	No	No	No	No	1	Yes	180	1978	2	1	2	U	U	U	U	U	U	U	U	U	U	U	U	U	U	U	U	U	U	U	U	U	U	U	U	U	U	U	U	U	U	U	U
243	2010	29	3	8	2	1	No	No	No	Yes	1	Yes	348	1981	2	2	1	U	U	U	U	U	U	U	U	U	U	U	U	U	U	U	U	U	U	U	U	U	U	U	U	U	U	U	U	U	U	U	U
244	1998	28	3	15	1	1	No	No	Yes	Yes	2	Yes	336	1970	1	3	1	U	U	U	U	U	U	U	U	U	U	U	U	U	U	U	U	U	U	U	U	U	U	U	U	U	U	U	U	U	U	U	U
245	1998	27	3	15	2	1	No	No	Yes	No	1	Yes	324	1971	1	3	1	U	U	U	U	U	U	U	U	U	U	U	U	U	U	U	U	U	U	U	U	U	U	U	U	U	U	U	U	U	U	U	U
246	1990	18	3	7	1	3	No	No	No	No	1	Yes	216	1972	1	1	1	U	U	U	U	U	U	U	U	U	U	U	U	U	U	U	U	U	U	U	U	U	U	U	U	U	U	U	U	U	U	U	U
247	2002	16	4	7	2	3	No	No	Yes	Yes	1	Yes	192	1986	3	1	2	U	U	U	U	U	U	U	U	U	U	U	U	U	U	U	U	U	U	U	U	U	U	U	U	U	U	U	U	U	U	U	U
248	2007	28	4	10	1	1	No	No	Yes	Yes	1	No	336	1979	2	2	2	U	U	U	U	U	U	U	U	U	U	U	U	U	U	U	U	U	U	U	U	U	U	U	U	U	U	U	U	U	U	U	U
249	1997	18	4	11	2	1	Yes	No	No	No	1	Yes	216	1979	2	2	2	U	U	U	U	U	U	U	U	U	U	U	U	U	U	U	U	U	U	U	U	U	U	U	U	U	U	U	U	U	U	U	U
250	2002	23	3	6	2	1	No	No	Yes	Yes	1	Yes	276	1979	2	1	1	U	U	U	U	U	U	U	U	U	U	U	U	U	U	U	U	U	U	U	U	U	U	U	U	U	U	U	U	U	U	U	U
251	1991	18	4	9	2	1	Yes	No	No	No	1	Yes	216	1973	1	2	2	U	U	U	U	U	U	U	U	U	U	U	U	U	U	U	U	U	U	U	U	U	U	U	U	U	U	U	U	U	U	U	U
252	1990	13	4	0	1	4	Yes	No	No	No	2	Yes	156	1977	2	0	2	U	U	U	U	U	U	U	U	U	U	U	U	U	U	U	U	U	U	U	U	U	U	U	U	U	U	U	U	U	U	U	U
253	1984	17	4	0	1	1	Yes	No	No	Yes	1	Yes	204	1967	1	0	2	U	U	U	U	U	U	U	U	U	U	U	U	U	U	U	U	U	U	U	U	U	U	U	U	U	U	U	U	U	U	U	U
254	2007	20	5	9	2	1	No	No	No	No	1	No	240	1987	3	2	2	U	U	U	U	U	U	U	U	U	U	U	U	U	U	U	U	U	U	U	U	U	U	U	U	U	U	U	U	U	U	U	U
255	1998	14	4	10	1	4	No	No	Yes	No	1	No	168	1984	3	2	2	U	U	U	U	U	U	U	U	U	U	U	U	U	U	U	U	U	U	U	U	U	U	U	U	U	U	U	U	U	U	U	U
256	1993	18	3	9	2	1	Yes	No	No	No	1	Yes	216	1975	2	2	1	U	U	U	U	U	U	U	U	U	U	U	U	U	U	U	U	U	U	U	U	U	U	U	U	U	U	U	U	U	U	U	U
257	1987	18	3	15	2	3	No	No	No	No	1	No	216	1969	1	3	1	U	U	U	U	U	U	U	U	U	U	U	U	U	U	U	U	U	U	U	U	U	U	U	U	U	U	U	U	U	U	U	U
258	1998	21	3	9	2	1	Yes	No	No	Yes	1	No	252	1977	2	2	1	U	U	U	U	U	U	U	U	U	U	U	U	U	U	U	U	U	U	U	U	U	U	U	U	U	U	U	U	U	U	U	U
259	1996	18	3	9	1	3	Yes	No	No	No	1	Yes	216	1978	2	2	1	U	U	U	U	U	U	U	U	U	U	U	U	U	U	U	U	U	U	U	U	U	U	U	U	U	U	U	U	U	U	U	U
260	1994	19	3	10	1	3	Yes	No	No	No	1	Yes	228	1975	2	2	1	U	U	U	U	U	U	U	U	U	U	U	U	U	U	U	U	U	U	U	U	U	U	U	U	U	U	U	U	U	U	U	U
261	1999	22	3	17	1	1	No	No	Yes	Yes	1	Yes	264	1977	2	3	1	U	U	U	U	U	U	U	U	U	U	U	U	U	U	U	U	U	U	U	U	U	U	U	U	U	U	U	U	U	U	U	U
262	2001	26	3	16	2	1	No	No	No	Yes	1	Yes	312	1975	2	3	1	U	U	U	U	U	U	U	U	U	U	U	U	U	U	U	U	U	U	U	U	U	U	U	U	U	U	U	U	U	U	U	U
263	1996	13	3	0	2	1	Yes	No	No	No	1	Yes	156	1983	2	0	1	U	U	U	U	U	U	U	U	U	U	U	U	U	U	U	U	U	U	U	U	U	U	U	U	U	U	U	U	U	U	U	U
264	1996	15	4	10	2	3	No	No	No	No	1	Yes	180	1981	2	2	2	U	U	U	U	U	U	U	U	U	U	U	U	U	U	U	U	U	U	U	U	U	U	U	U	U	U	U	U	U	U	U	U
265	2010	20	3	12	2	1	No	No	No	No	1	Yes	240	1990	3	2	1	U	U	U	U	U	U	U	U	U	U	U	U	U	U	U	U	U	U	U	U	U	U	U	U	U	U	U	U	U	U	U	U
266	2005	22	3	10	1	1	No	No	No	No	1	Yes	264	1983	2	2	1	U	U	U	U	U	U	U	U	U	U	U	U	U	U	U	U	U	U	U	U	U	U	U	U	U	U	U	U	U	U	U	U
267	1994	17	4	10	1	1	Yes	No	No	No	1	No	204	1977	2	2	2	U	U	U	U	U	U	U	U	U	U	U	U	U	U	U	U	U	U	U	U	U	U	U	U	U	U	U	U	U	U	U	U
268	1984	12	4	4	1	3	No	No	No	No	1	Yes	144	1972	1	1	2	U	U	U	U	U	U	U	U	U	U	U	U	U	U	U	U	U	U	U	U	U	U	U	U	U	U	U	U	U	U	U	U
269	1981	15	4	7	2	1	Yes	No	No	Yes	1	Yes	180	1966	1	1	2	U	U	U	U	U	U	U	U	U	U	U	U	U	U	U	U	U	U	U	U	U	U	U	U	U	U	U	U	U	U	U	U
271	1995	19	4	9	2	3	No	No	No	No	1	Yes	228	1976	2	2	2	U	U	U	U	U	U	U	U	U	U	U	U	U	U	U	U	U	U	U	U	U	U	U	U	U	U	U	U	U	U	U	U
272	1988	14	4	0	1	3	No	No	Yes	No	1	Yes	168	1974	2	0	2	U	U	U	U	U	U	U	U	U	U	U	U	U	U	U	U	U	U	U	U	U	U	U	U	U	U	U	U	U	U	U	U
273	1996	17	3	10	1	3	No	No	Yes	Yes	1	Yes	204	1979	2	2	1	U	U	U	U	U	U	U	U	U	U	U	U	U	U	U	U	U	U	U	U	U	U	U	U	U	U	U	U	U	U	U	U
274	2004	20	4	15	2	1	No	No	Yes	Yes	1	No	240	1984	3	3	2	U	U	U	U	U	U	U	U	U	U	U	U	U	U	U	U	U	U	U	U	U	U	U	U	U	U	U	U	U	U	U	U
275	1984	14	4	0	2	3	Yes	Yes	No	No	1	Yes	168	1970	1	0	2	U	U	U	U	U	U	U	U	U	U	U	U	U	U	U	U	U	U	U	U	U	U	U	U	U	U	U	U	U	U	U	U
276	1995	19	4	10	1	1	Yes	No	No	No	1	Yes	228	1976	2	2	2	U	U	U	U	U	U	U	U	U	U	U	U	U	U	U	U	U	U	U	U	U	U	U	U	U	U	U	U	U	U	U	U
277	1993	18	3	10	1	3	No	No	No	No	1	Yes	216	1975	2	2	1	U	U	U	U	U	U	U	U	U	U	U	U	U	U	U	U	U	U	U	U	U	U	U	U	U	U	U	U	U	U	U	U
278	1990	19	3	9	1	3	No	No	Yes	Yes	1	Yes	228	1971	1	2	1	U	U	U	U	U	U	U	U	U	U	U	U	U	U	U	U	U	U	U	U	U	U	U	U	U	U	U	U	U	U	U	U
279	1986	18	3	9	2	1	Yes	Yes	No	Yes	2	Yes	216	1968	1	2	1	U	U	U	U	U	U	U	U	U	U	U	U	U	U	U	U	U	U	U	U	U	U	U	U	U	U	U	U	U	U	U	U
280	1993	18	4	2	1	3	No	No	Yes	Yes	1	Yes	216	1975	2	1	2	U	U	U	U	U	U	U	U	U	U	U	U	U	U	U	U	U	U	U	U	U	U	U	U	U	U	U	U	U	U	U	U
281	1999	25	4	15	2	1	No	No	No	Yes	1	Yes	300	1974	2	3	2	U	U	U	U	U	U	U	U	U	U	U	U	U	U	U	U	U	U	U	U	U	U	U	U	U	U	U	U	U	U	U	U
282	1991	18	4	7	1	3	No	No	No	No	1	Yes	216	1973	1	1	2	U	U	U	U	U	U	U	U	U	U	U	U	U	U	U	U	U	U	U	U	U	U	U	U	U	U	U	U	U	U	U	U
283	1985	17	4	0	1	3	Yes	Yes	No	Yes	1	Yes	204	1968	1	0	2	U	U	U	U	U	U	U	U	U	U	U	U	U	U	U	U	U	U	U	U	U	U	U	U	U	U	U	U	U	U	U	U
284	1999	16	3	11	1	1	No	No	No	No	1	No	192	1983	2	2	1	U	U	U	U	U	U	U	U	U	U	U	U	U	U	U	U	U	U	U	U	U	U	U	U	U	U	U	U	U	U	U	U
285	2002	21	4	17	1	1	No	No	No	Yes	1	Yes	252	1981	2	3	2	U	U	U	U	U	U	U	U	U	U	U	U	U	U	U	U	U	U	U	U	U	U	U	U	U	U	U	U	U	U	U	U
286	1993	17	4	2	2	1	No	No	No	No	1	Yes	204	1976	2	1	2	U	U	U	U	U	U	U	U	U	U	U	U	U	U	U	U	U	U	U	U	U	U	U	U	U	U	U	U	U	U	U	U
287	2001	24	3	10	1	4	No	No	Yes	Yes	1	Yes	288	1977	2	2	1	U	U	U	U	U	U	U	U	U	U	U	U	U	U	U	U	U	U	U	U	U	U	U	U	U	U	U	U	U	U	U	U
288	1991	24	3	9	1	3	Yes	Yes	No	No	1	Yes	288	1967	1	2	1	U	U	U	U	U	U	U	U	U	U	U	U	U	U	U	U	U	U	U	U	U	U	U	U	U	U	U	U	U	U	U	U
289	2001	17	4	12	1	3	No	No	Yes	Yes	1	Yes	204	1984	3	2	2	U	U	U	U	U	U	U	U	U	U	U	U	U	U	U	U	U	U	U	U	U	U	U	U	U	U	U	U	U	U	U	U
290	2002	18	4	13	1	3	No	No	No	No	1	No	216	1984	3	3	2	U	U	U	U	U	U	U	U	U	U	U	U	U	U	U	U	U	U	U	U	U	U	U	U	U	U	U	U	U	U	U	U
291	1997	14	3	9	1	3	No	No	Yes	No	1	Yes	168	1983	2	2	1	U	U	U	U	U	U	U	U	U	U	U	U	U	U	U	U	U	U	U	U	U	U	U	U	U	U	U	U	U	U	U	U
292	1998	18	4	9	2	1	No	No	No	No	1	Yes	216	1980	2	2	2	U	U	U	U	U	U	U	U	U	U	U	U	U	U	U	U	U	U	U	U	U	U	U	U	U	U	U	U	U	U	U	U
293	1999	20	3	9	1	1	No	No	Yes	Yes	2	Yes	240	1979	2	2	1	U	U	U	U	U	U	U	U	U	U	U	U	U	U	U	U	U	U	U	U	U	U	U	U	U	U	U	U	U	U	U	U
294	1992	14	3	17	1	1	No	No	No	No	2	Yes	168	1978	2	3	1	U	U	U	U	U	U	U	U	U	U	U	U	U	U	U	U	U	U	U	U	U	U	U	U	U	U	U	U	U	U	U	U
295	1981	13	3	0	1	3	Yes	Yes	No	No	1	Yes	156	1968	1	0	1	U	U	U	U	U	U	U	U	U	U	U	U	U	U	U	U	U	U	U	U	U	U	U	U	U	U	U	U	U	U	U	U
296	1999	19	3	12	2	3	No	No	Yes	Yes	1	Yes	228	1980	2	2	1	U	U	U	U	U	U	U	U	U	U	U	U	U	U	U	U	U	U	U	U	U	U	U	U	U	U	U	U	U	U	U	U
297	2000	15	3	4	1	1	No	No	No	No	1	No	180	1985	3	1	1	U	U	U	U	U	U	U	U	U	U	U	U	U	U	U	U	U	U	U	U	U	U	U	U	U	U	U	U	U	U	U	U
298	1994	21	3	15	1	1	No	No	Yes	Yes	1	Yes	252	1973	1	3	1	U	U	U	U	U	U	U	U	U	U	U	U	U	U	U	U	U	U	U	U	U	U	U	U	U	U	U	U	U	U	U	U
299	1996	15	3	7	2	1	No	No	Yes	Yes	2	No	180	1981	2	1	1	U	U	U	U	U	U	U	U	U	U	U	U	U	U	U	U	U	U	U	U	U	U	U	U	U	U	U	U	U	U	U	U
300	2001	16	4	8	2	1	No	No	Yes	Yes	1	No	192	1985	3	2	2	U	U	U	U	U	U	U	U	U	U	U	U	U	U	U	U	U	U	U	U	U	U	U	U	U	U	U	U	U	U	U	U
301	2003	18	4	11	1	1	No	No	Yes	Yes	1	No	216	1985	3	2	2	U	U	U	U	U	U	U	U	U	U	U	U	U	U	U	U	U	U	U	U	U	U	U	U	U	U	U	U	U	U	U	U
302	1999	18	4	10	1	3	No	No	No	Yes	1	Yes	216	1981	2	2	2	U	U	U	U	U	U	U	U	U	U	U	U	U	U	U	U	U	U	U	U	U	U	U	U	U	U	U	U	U	U	U	U
303	2007	22	4	13	2	1	No	No	Yes	No	1	No	264	1985	3	3	2	U	U	U	U	U	U	U	U	U	U	U	U	U	U	U	U	U	U	U	U	U	U	U	U	U	U	U	U	U	U	U	U
304	2006	20	4	14	1	1	No	No	No	Yes	1	Yes	240	1986	3	3	2	U	U	U	U	U	U	U	U	U	U	U	U	U	U	U	U	U	U	U	U	U	U	U	U	U	U	U	U	U	U	U	U
305	1998	13	4	0	1	1	Yes	No	No	Yes	1	Yes	156	1985	3	0	2	U	U	U	U	U	U	U	U	U	U	U	U	U	U	U	U	U	U	U	U	U	U	U	U	U	U	U	U	U	U	U	U
306	1977	12	4	0	1	1	Yes	No	No	No	1	Yes	144	1965	1	0	2	U	U	U	U	U	U	U	U	U	U	U	U	U	U	U	U	U	U	U	U	U	U	U	U	U	U	U	U	U	U	U	U
307	1993	13	4	0	1	3	Yes	No	No	No	1	Yes	156	1980	2	0	2	U	U	U	U	U	U	U	U	U	U	U	U	U	U	U	U	U	U	U	U	U	U	U	U	U	U	U	U	U	U	U	U
308	1991	15	4	4	1	3	Yes	Yes	No	No	1	Yes	180	1976	2	1	2	U	U	U	U	U	U	U	U	U	U	U	U	U	U	U	U	U	U	U	U	U	U	U	U	U	U	U	U	U	U	U	U
309	1998	17	4	12	2	4	No	No	No	Yes	1	Yes	204	1981	2	2	2	U	U	U	U	U	U	U	U	U	U	U	U	U	U	U	U	U	U	U	U	U	U	U	U	U	U	U	U	U	U	U	U
310	1997	19	3	14	2	1	No	No	Yes	Yes	1	Yes	228	1978	2	3	1	U	U	U	U	U	U	U	U	U	U	U	U	U	U	U	U	U	U	U	U	U	U	U	U	U	U	U	U	U	U	U	U
311	1995	14	3	7	1	3	No	No	Yes	Yes	1	Yes	168	1981	2	1	1	U	U	U	U	U	U	U	U	U	U	U	U	U	U	U	U	U	U	U	U	U	U	U	U	U	U	U	U	U	U	U	U
312	2000	16	4	11	1	1	No	No	No	No	1	No	192	1984	3	2	2	U	U	U	U	U	U	U	U	U	U	U	U	U	U	U	U	U	U	U	U	U	U	U	U	U	U	U	U	U	U	U	U
313	1996	27	3	17	1	1	No	No	No	Yes	1	Yes	324	1969	1	3	1	U	U	U	U	U	U	U	U	U	U	U	U	U	U	U	U	U	U	U	U	U	U	U	U	U	U	U	U	U	U	U	U
314	2001	20	3	9	2	1	No	No	Yes	Yes	1	Yes	240	1981	2	2	1	U	U	U	U	U	U	U	U	U	U	U	U	U	U	U	U	U	U	U	U	U	U	U	U	U	U	U	U	U	U	U	U
315	1997	20	5	15	2	1	No	No	Yes	Yes	2	Yes	240	1977	2	3	2	U	U	U	U	U	U	U	U	U	U	U	U	U	U	U	U	U	U	U	U	U	U	U	U	U	U	U	U	U	U	U	U
316	1985	13	4	3	2	3	Yes	Yes	No	Yes	1	Yes	156	1972	1	1	2	U	U	U	U	U	U	U	U	U	U	U	U	U	U	U	U	U	U	U	U	U	U	U	U	U	U	U	U	U	U	U	U
317	1997	22	3	9	2	1	No	No	Yes	Yes	1	Yes	264	1975	2	2	1	U	U	U	U	U	U	U	U	U	U	U	U	U	U	U	U	U	U	U	U	U	U	U	U	U	U	U	U	U	U	U	U
318	1987	15	3	4	2	1	Yes	No	No	Yes	1	Yes	180	1972	1	1	1	U	U	U	U	U	U	U	U	U	U	U	U	U	U	U	U	U	U	U	U	U	U	U	U	U	U	U	U	U	U	U	U
319	2002	30	4	15	1	1	No	No	Yes	Yes	1	Yes	360	1972	1	3	2	U	U	U	U	U	U	U	U	U	U	U	U	U	U	U	U	U	U	U	U	U	U	U	U	U	U	U	U	U	U	U	U
320	1995	20	3	11	1	3	No	No	No	No	1	Yes	240	1975	2	2	1	U	U	U	U	U	U	U	U	U	U	U	U	U	U	U	U	U	U	U	U	U	U	U	U	U	U	U	U	U	U	U	U
321	1998	16	3	8	1	3	Yes	Yes	No	No	1	No	192	1982	2	2	1	U	U	U	U	U	U	U	U	U	U	U	U	U	U	U	U	U	U	U	U	U	U	U	U	U	U	U	U	U	U	U	U
322	1992	15	4	6	1	1	No	No	No	Yes	2	Yes	180	1977	2	1	2	U	U	U	U	U	U	U	U	U	U	U	U	U	U	U	U	U	U	U	U	U	U	U	U	U	U	U	U	U	U	U	U
323	1987	17	4	3	1	3	Yes	Yes	No	No	1	Yes	204	1970	1	1	2	U	U	U	U	U	U	U	U	U	U	U	U	U	U	U	U	U	U	U	U	U	U	U	U	U	U	U	U	U	U	U	U
324	2003	23	4	15	2	1	No	No	Yes	No	1	Yes	276	1980	2	3	2	U	U	U	U	U	U	U	U	U	U	U	U	U	U	U	U	U	U	U	U	U	U	U	U	U	U	U	U	U	U	U	U
325	1992	15	3	8	1	3	Yes	No	No	No	1	Yes	180	1977	2	2	1	U	U	U	U	U	U	U	U	U	U	U	U	U	U	U	U	U	U	U	U	U	U	U	U	U	U	U	U	U	U	U	U
326	1999	19	3	15	2	1	Yes	No	No	No	1	No	228	1980	2	3	1	U	U	U	U	U	U	U	U	U	U	U	U	U	U	U	U	U	U	U	U	U	U	U	U	U	U	U	U	U	U	U	U
327	2004	16	3	9	2	1	No	No	Yes	Yes	1	Yes	192	1988	3	2	1	U	U	U	U	U	U	U	U	U	U	U	U	U	U	U	U	U	U	U	U	U	U	U	U	U	U	U	U	U	U	U	U
328	1995	20	5	15	2	1	No	No	No	Yes	1	No	240	1975	2	3	2	U	U	U	U	U	U	U	U	U	U	U	U	U	U	U	U	U	U	U	U	U	U	U	U	U	U	U	U	U	U	U	U
329	1994	19	4	15	1	1	No	No	Yes	Yes	1	No	228	1975	2	3	2	U	U	U	U	U	U	U	U	U	U	U	U	U	U	U	U	U	U	U	U	U	U	U	U	U	U	U	U	U	U	U	U
330	2002	17	3	5	2	1	No	No	Yes	Yes	1	Yes	204	1985	3	1	1	U	U	U	U	U	U	U	U	U	U	U	U	U	U	U	U	U	U	U	U	U	U	U	U	U	U	U	U	U	U	U	U
331	1998	17	4	10	2	1	No	No	Yes	Yes	1	Yes	204	1981	2	2	2	U	U	U	U	U	U	U	U	U	U	U	U	U	U	U	U	U	U	U	U	U	U	U	U	U	U	U	U	U	U	U	U
332	1993	22	3	15	1	3	No	No	No	No	1	Yes	264	1971	1	3	1	U	U	U	U	U	U	U	U	U	U	U	U	U	U	U	U	U	U	U	U	U	U	U	U	U	U	U	U	U	U	U	U
333	1998	23	2	16	1	1	No	No	Yes	Yes	1	Yes	276	1975	2	3	1	U	U	U	U	U	U	U	U	U	U	U	U	U	U	U	U	U	U	U	U	U	U	U	U	U	U	U	U	U	U	U	U
334	2003	17	3	10	1	1	No	No	Yes	Yes	1	Yes	204	1986	3	2	1	U	U	U	U	U	U	U	U	U	U	U	U	U	U	U	U	U	U	U	U	U	U	U	U	U	U	U	U	U	U	U	U
335	1993	12	4	2	1	3	No	No	No	No	1	Yes	144	1981	2	1	2	U	U	U	U	U	U	U	U	U	U	U	U	U	U	U	U	U	U	U	U	U	U	U	U	U	U	U	U	U	U	U	U
336	1982	16	4	0	1	1	Yes	No	No	Yes	1	Yes	192	1966	1	0	2	U	U	U	U	U	U	U	U	U	U	U	U	U	U	U	U	U	U	U	U	U	U	U	U	U	U	U	U	U	U	U	U
337	1994	15	3	10	2	1	No	No	Yes	Yes	1	No	180	1979	2	2	1	U	U	U	U	U	U	U	U	U	U	U	U	U	U	U	U	U	U	U	U	U	U	U	U	U	U	U	U	U	U	U	U
338	1989	18	3	0	1	1	Yes	No	No	Yes	1	Yes	216	1971	1	0	1	U	U	U	U	U	U	U	U	U	U	U	U	U	U	U	U	U	U	U	U	U	U	U	U	U	U	U	U	U	U	U	U
339	1993	18	3	11	1	1	Yes	No	No	Yes	1	Yes	216	1975	2	2	1	U	U	U	U	U	U	U	U	U	U	U	U	U	U	U	U	U	U	U	U	U	U	U	U	U	U	U	U	U	U	U	U
340	2008	18	4	12	2	1	No	No	Yes	Yes	1	Yes	216	1990	3	2	2	U	U	U	U	U	U	U	U	U	U	U	U	U	U	U	U	U	U	U	U	U	U	U	U	U	U	U	U	U	U	U	U
341	1988	22	3	15	2	1	No	No	No	Yes	1	Yes	264	1966	1	3	1	U	U	U	U	U	U	U	U	U	U	U	U	U	U	U	U	U	U	U	U	U	U	U	U	U	U	U	U	U	U	U	U
342	1993	17	3	12	2	1	Yes	No	No	Yes	1	Yes	204	1976	2	2	1	U	U	U	U	U	U	U	U	U	U	U	U	U	U	U	U	U	U	U	U	U	U	U	U	U	U	U	U	U	U	U	U
343	2006	23	4	7	1	1	No	No	No	No	1	Yes	276	1983	2	1	2	U	U	U	U	U	U	U	U	U	U	U	U	U	U	U	U	U	U	U	U	U	U	U	U	U	U	U	U	U	U	U	U
344	1998	17	4	10	1	3	No	No	No	No	1	Yes	204	1981	2	2	2	U	U	U	U	U	U	U	U	U	U	U	U	U	U	U	U	U	U	U	U	U	U	U	U	U	U	U	U	U	U	U	U
345	2005	25	3	7	1	3	No	No	No	No	1	Yes	300	1980	2	1	1	U	U	U	U	U	U	U	U	U	U	U	U	U	U	U	U	U	U	U	U	U	U	U	U	U	U	U	U	U	U	U	U
346	2005	19	4	7	2	1	No	No	Yes	Yes	1	No	228	1986	3	1	2	U	U	U	U	U	U	U	U	U	U	U	U	U	U	U	U	U	U	U	U	U	U	U	U	U	U	U	U	U	U	U	U
347	1999	14	4	9	1	3	No	No	Yes	Yes	1	Yes	168	1985	3	2	2	U	U	U	U	U	U	U	U	U	U	U	U	U	U	U	U	U	U	U	U	U	U	U	U	U	U	U	U	U	U	U	U
348	1995	16	4	5	2	3	Yes	Yes	No	No	1	Yes	192	1979	2	1	2	U	U	U	U	U	U	U	U	U	U	U	U	U	U	U	U	U	U	U	U	U	U	U	U	U	U	U	U	U	U	U	U
349	1998	22	3	12	2	1	No	No	No	No	1	Yes	264	1976	2	2	1	U	U	U	U	U	U	U	U	U	U	U	U	U	U	U	U	U	U	U	U	U	U	U	U	U	U	U	U	U	U	U	U
350	2001	20	4	8	2	1	No	No	Yes	Yes	2	Yes	240	1981	2	2	2	U	U	U	U	U	U	U	U	U	U	U	U	U	U	U	U	U	U	U	U	U	U	U	U	U	U	U	U	U	U	U	U
351	1992	18	3	9	1	3	Yes	Yes	No	No	1	Yes	216	1974	2	2	1	U	U	U	U	U	U	U	U	U	U	U	U	U	U	U	U	U	U	U	U	U	U	U	U	U	U	U	U	U	U	U	U
352	1980	15	4	3	2	3	Yes	No	No	Yes	1	Yes	180	1965	1	1	2	U	U	U	U	U	U	U	U	U	U	U	U	U	U	U	U	U	U	U	U	U	U	U	U	U	U	U	U	U	U	U	U
353	1993	18	4	10	2	1	Yes	No	No	Yes	1	Yes	216	1975	2	2	2	U	U	U	U	U	U	U	U	U	U	U	U	U	U	U	U	U	U	U	U	U	U	U	U	U	U	U	U	U	U	U	U
354	1996	22	3	15	1	1	Yes	No	No	No	1	No	264	1974	2	3	1	U	U	U	U	U	U	U	U	U	U	U	U	U	U	U	U	U	U	U	U	U	U	U	U	U	U	U	U	U	U	U	U
355	1996	13	4	13	2	1	No	No	No	No	1	Yes	156	1983	2	3	2	U	U	U	U	U	U	U	U	U	U	U	U	U	U	U	U	U	U	U	U	U	U	U	U	U	U	U	U	U	U	U	U
356	1998	16	3	5	1	3	No	No	No	No	1	Yes	192	1982	2	1	1	U	U	U	U	U	U	U	U	U	U	U	U	U	U	U	U	U	U	U	U	U	U	U	U	U	U	U	U	U	U	U	U
357	1994	17	4	10	2	1	No	No	Yes	Yes	1	Yes	204	1977	2	2	2	U	U	U	U	U	U	U	U	U	U	U	U	U	U	U	U	U	U	U	U	U	U	U	U	U	U	U	U	U	U	U	U
358	1994	16	3	15	1	3	Yes	No	No	No	1	No	192	1978	2	3	1	U	U	U	U	U	U	U	U	U	U	U	U	U	U	U	U	U	U	U	U	U	U	U	U	U	U	U	U	U	U	U	U
359	1998	22	3	15	1	1	No	No	Yes	Yes	1	Yes	264	1976	2	3	1	U	U	U	U	U	U	U	U	U	U	U	U	U	U	U	U	U	U	U	U	U	U	U	U	U	U	U	U	U	U	U	U
360	1995	19	3	7	1	3	No	No	Yes	Yes	1	Yes	228	1976	2	1	1	U	U	U	U	U	U	U	U	U	U	U	U	U	U	U	U	U	U	U	U	U	U	U	U	U	U	U	U	U	U	U	U
361	2004	19	3	5	2	1	No	No	Yes	No	1	No	228	1985	3	1	1	U	U	U	U	U	U	U	U	U	U	U	U	U	U	U	U	U	U	U	U	U	U	U	U	U	U	U	U	U	U	U	U
362	2009	18	3	7	2	1	No	No	No	No	1	No	216	1991	3	1	1	U	U	U	U	U	U	U	U	U	U	U	U	U	U	U	U	U	U	U	U	U	U	U	U	U	U	U	U	U	U	U	U
363	1993	23	3	18	2	1	No	No	Yes	Yes	1	Yes	276	1970	1	3	1	U	U	U	U	U	U	U	U	U	U	U	U	U	U	U	U	U	U	U	U	U	U	U	U	U	U	U	U	U	U	U	U
364	1994	18	3	10	2	3	Yes	Yes	No	No	1	Yes	216	1976	2	2	1	U	U	U	U	U	U	U	U	U	U	U	U	U	U	U	U	U	U	U	U	U	U	U	U	U	U	U	U	U	U	U	U
365	1997	17	3	7	1	1	No	No	No	No	1	Yes	204	1980	2	1	1	U	U	U	U	U	U	U	U	U	U	U	U	U	U	U	U	U	U	U	U	U	U	U	U	U	U	U	U	U	U	U	U
366	1999	21	3	17	1	1	No	No	Yes	Yes	2	No	252	1978	2	3	1	U	U	U	U	U	U	U	U	U	U	U	U	U	U	U	U	U	U	U	U	U	U	U	U	U	U	U	U	U	U	U	U
367	1985	15	3	7	1	3	No	No	No	Yes	2	Yes	180	1970	1	1	1	U	U	U	U	U	U	U	U	U	U	U	U	U	U	U	U	U	U	U	U	U	U	U	U	U	U	U	U	U	U	U	U
368	1980	16	4	7	1	3	Yes	Yes	No	Yes	1	Yes	192	1964	1	1	2	U	U	U	U	U	U	U	U	U	U	U	U	U	U	U	U	U	U	U	U	U	U	U	U	U	U	U	U	U	U	U	U
369	2003	17	3	5	1	3	No	No	No	No	1	Yes	204	1986	3	1	1	U	U	U	U	U	U	U	U	U	U	U	U	U	U	U	U	U	U	U	U	U	U	U	U	U	U	U	U	U	U	U	U
370	2000	21	4	10	2	1	No	No	Yes	Yes	1	No	252	1979	2	2	2	U	U	U	U	U	U	U	U	U	U	U	U	U	U	U	U	U	U	U	U	U	U	U	U	U	U	U	U	U	U	U	U
371	1984	12	4	0	1	3	Yes	Yes	No	No	1	Yes	144	1972	1	0	2	U	U	U	U	U	U	U	U	U	U	U	U	U	U	U	U	U	U	U	U	U	U	U	U	U	U	U	U	U	U	U	U
372	1992	19	3	11	2	1	No	No	No	No	1	Yes	228	1973	1	2	1	U	U	U	U	U	U	U	U	U	U	U	U	U	U	U	U	U	U	U	U	U	U	U	U	U	U	U	U	U	U	U	U
373	1992	18	3	10	2	1	No	No	Yes	Yes	1	Yes	216	1974	2	2	1	U	U	U	U	U	U	U	U	U	U	U	U	U	U	U	U	U	U	U	U	U	U	U	U	U	U	U	U	U	U	U	U
374	1998	18	4	12	1	3	Yes	No	No	No	1	Yes	216	1980	2	2	2	U	U	U	U	U	U	U	U	U	U	U	U	U	U	U	U	U	U	U	U	U	U	U	U	U	U	U	U	U	U	U	U
375	1995	20	4	15	1	3	No	No	No	No	1	Yes	240	1975	2	3	2	U	U	U	U	U	U	U	U	U	U	U	U	U	U	U	U	U	U	U	U	U	U	U	U	U	U	U	U	U	U	U	U
376	1999	22	3	14	1	1	No	No	Yes	Yes	2	Yes	264	1977	2	3	1	U	U	U	U	U	U	U	U	U	U	U	U	U	U	U	U	U	U	U	U	U	U	U	U	U	U	U	U	U	U	U	U
377	2004	18	4	0	2	1	No	No	Yes	Yes	1	No	216	1986	3	0	2	U	U	U	U	U	U	U	U	U	U	U	U	U	U	U	U	U	U	U	U	U	U	U	U	U	U	U	U	U	U	U	U
378	1999	24	3	15	2	1	No	No	Yes	No	1	No	288	1975	2	3	1	U	U	U	U	U	U	U	U	U	U	U	U	U	U	U	U	U	U	U	U	U	U	U	U	U	U	U	U	U	U	U	U
379	1996	16	4	10	2	3	No	No	No	No	1	Yes	192	1980	2	2	2	U	U	U	U	U	U	U	U	U	U	U	U	U	U	U	U	U	U	U	U	U	U	U	U	U	U	U	U	U	U	U	U
380	1987	19	4	15	2	3	No	No	No	Yes	2	Yes	228	1968	1	3	2	U	U	U	U	U	U	U	U	U	U	U	U	U	U	U	U	U	U	U	U	U	U	U	U	U	U	U	U	U	U	U	U
381	1988	17	3	12	1	3	No	No	No	No	1	Yes	204	1971	1	2	1	U	U	U	U	U	U	U	U	U	U	U	U	U	U	U	U	U	U	U	U	U	U	U	U	U	U	U	U	U	U	U	U
382	2008	20	4	7	1	1	No	No	No	No	1	No	240	1988	3	1	2	U	U	U	U	U	U	U	U	U	U	U	U	U	U	U	U	U	U	U	U	U	U	U	U	U	U	U	U	U	U	U	U
383	2009	18	5	15	2	1	No	No	Yes	Yes	1	Yes	216	1991	3	3	2	U	U	U	U	U	U	U	U	U	U	U	U	U	U	U	U	U	U	U	U	U	U	U	U	U	U	U	U	U	U	U	U
384	1983	11	4	0	1	1	Yes	No	No	Yes	1	Yes	132	1972	1	0	2	U	U	U	U	U	U	U	U	U	U	U	U	U	U	U	U	U	U	U	U	U	U	U	U	U	U	U	U	U	U	U	U
385	2005	19	3	12	2	1	No	No	No	Yes	1	Yes	228	1986	3	2	1	U	U	U	U	U	U	U	U	U	U	U	U	U	U	U	U	U	U	U	U	U	U	U	U	U	U	U	U	U	U	U	U
386	1995	21	3	17	1	3	No	No	No	No	1	Yes	252	1974	2	3	1	U	U	U	U	U	U	U	U	U	U	U	U	U	U	U	U	U	U	U	U	U	U	U	U	U	U	U	U	U	U	U	U
387	2009	29	4	16	2	1	No	No	Yes	Yes	1	No	348	1980	2	3	2	U	U	U	U	U	U	U	U	U	U	U	U	U	U	U	U	U	U	U	U	U	U	U	U	U	U	U	U	U	U	U	U
388	1996	17	3	11	1	3	No	No	Yes	Yes	1	Yes	204	1979	2	2	1	U	U	U	U	U	U	U	U	U	U	U	U	U	U	U	U	U	U	U	U	U	U	U	U	U	U	U	U	U	U	U	U
389	2000	17	3	9	2	3	No	No	No	No	1	Yes	204	1983	2	2	1	U	U	U	U	U	U	U	U	U	U	U	U	U	U	U	U	U	U	U	U	U	U	U	U	U	U	U	U	U	U	U	U
390	1993	17	4	9	2	1	Yes	No	No	Yes	1	Yes	204	1976	2	2	2	U	U	U	U	U	U	U	U	U	U	U	U	U	U	U	U	U	U	U	U	U	U	U	U	U	U	U	U	U	U	U	U
391	2000	20	4	12	2	2	No	No	Yes	Yes	1	No	240	1980	2	2	2	U	U	U	U	U	U	U	U	U	U	U	U	U	U	U	U	U	U	U	U	U	U	U	U	U	U	U	U	U	U	U	U
392	1996	28	2	16	1	3	No	No	No	No	1	No	336	1968	1	3	1	U	U	U	U	U	U	U	U	U	U	U	U	U	U	U	U	U	U	U	U	U	U	U	U	U	U	U	U	U	U	U	U
393	1988	15	3	4	2	1	No	No	No	Yes	1	Yes	180	1973	1	1	1	U	U	U	U	U	U	U	U	U	U	U	U	U	U	U	U	U	U	U	U	U	U	U	U	U	U	U	U	U	U	U	U
394	2007	22	3	16	1	1	No	No	No	No	1	No	264	1985	3	3	1	U	U	U	U	U	U	U	U	U	U	U	U	U	U	U	U	U	U	U	U	U	U	U	U	U	U	U	U	U	U	U	U
395	1999	18	3	12	2	1	No	No	No	Yes	1	Yes	216	1981	2	2	1	U	U	U	U	U	U	U	U	U	U	U	U	U	U	U	U	U	U	U	U	U	U	U	U	U	U	U	U	U	U	U	U
396	1988	12	4	0	2	3	Yes	Yes	No	No	1	Yes	144	1976	2	0	2	U	U	U	U	U	U	U	U	U	U	U	U	U	U	U	U	U	U	U	U	U	U	U	U	U	U	U	U	U	U	U	U
397	1981	15	3	5	1	1	Yes	No	No	No	1	Yes	180	1966	1	1	1	U	U	U	U	U	U	U	U	U	U	U	U	U	U	U	U	U	U	U	U	U	U	U	U	U	U	U	U	U	U	U	U
398	1992	16	4	5	1	1	No	No	No	No	1	Yes	192	1976	2	1	2	U	U	U	U	U	U	U	U	U	U	U	U	U	U	U	U	U	U	U	U	U	U	U	U	U	U	U	U	U	U	U	U
399	2004	19	4	15	2	1	No	No	Yes	Yes	1	No	228	1985	3	3	2	U	U	U	U	U	U	U	U	U	U	U	U	U	U	U	U	U	U	U	U	U	U	U	U	U	U	U	U	U	U	U	U
400	1982	13	3	0	1	1	Yes	Yes	No	Yes	2	No	156	1969	1	0	1	U	U	U	U	U	U	U	U	U	U	U	U	U	U	U	U	U	U	U	U	U	U	U	U	U	U	U	U	U	U	U	U
401	1986	12	4	2	2	4	Yes	No	No	Yes	1	Yes	144	1974	2	1	2	U	U	U	U	U	U	U	U	U	U	U	U	U	U	U	U	U	U	U	U	U	U	U	U	U	U	U	U	U	U	U	U
402	1994	18	3	12	2	1	No	No	No	No	1	No	216	1976	2	2	1	U	U	U	U	U	U	U	U	U	U	U	U	U	U	U	U	U	U	U	U	U	U	U	U	U	U	U	U	U	U	U	U
403	1998	22	4	15	1	1	No	No	No	No	1	Yes	264	1976	2	3	2	U	U	U	U	U	U	U	U	U	U	U	U	U	U	U	U	U	U	U	U	U	U	U	U	U	U	U	U	U	U	U	U
404	2001	18	3	9	2	1	No	No	No	No	1	Yes	216	1983	2	2	1	U	U	U	U	U	U	U	U	U	U	U	U	U	U	U	U	U	U	U	U	U	U	U	U	U	U	U	U	U	U	U	U
405	1996	18	4	10	2	1	No	No	No	Yes	1	Yes	216	1978	2	2	2	U	U	U	U	U	U	U	U	U	U	U	U	U	U	U	U	U	U	U	U	U	U	U	U	U	U	U	U	U	U	U	U
406	2001	17	3	0	2	1	No	No	No	No	1	Yes	204	1984	3	0	1	U	U	U	U	U	U	U	U	U	U	U	U	U	U	U	U	U	U	U	U	U	U	U	U	U	U	U	U	U	U	U	U
407	2001	21	3	8	2	3	No	No	No	No	1	No	252	1980	2	2	1	U	U	U	U	U	U	U	U	U	U	U	U	U	U	U	U	U	U	U	U	U	U	U	U	U	U	U	U	U	U	U	U
408	1993	20	2	15	1	1	Yes	No	No	No	1	No	240	1973	1	3	1	U	U	U	U	U	U	U	U	U	U	U	U	U	U	U	U	U	U	U	U	U	U	U	U	U	U	U	U	U	U	U	U
409	1987	16	3	5	1	3	Yes	No	No	Yes	1	Yes	192	1971	1	1	1	U	U	U	U	U	U	U	U	U	U	U	U	U	U	U	U	U	U	U	U	U	U	U	U	U	U	U	U	U	U	U	U
410	1997	24	3	15	2	1	No	No	Yes	Yes	1	No	288	1973	1	3	1	U	U	U	U	U	U	U	U	U	U	U	U	U	U	U	U	U	U	U	U	U	U	U	U	U	U	U	U	U	U	U	U
411	1990	15	4	11	2	3	Yes	Yes	No	No	1	Yes	180	1975	2	2	2	U	U	U	U	U	U	U	U	U	U	U	U	U	U	U	U	U	U	U	U	U	U	U	U	U	U	U	U	U	U	U	U
412	1998	18	3	10	2	1	No	No	Yes	Yes	1	Yes	216	1980	2	2	1	U	U	U	U	U	U	U	U	U	U	U	U	U	U	U	U	U	U	U	U	U	U	U	U	U	U	U	U	U	U	U	U
413	1990	18	3	10	2	1	Yes	No	No	No	1	No	216	1972	1	2	1	U	U	U	U	U	U	U	U	U	U	U	U	U	U	U	U	U	U	U	U	U	U	U	U	U	U	U	U	U	U	U	U
414	1990	20	3	10	1	1	No	No	No	Yes	1	Yes	240	1970	1	2	1	U	U	U	U	U	U	U	U	U	U	U	U	U	U	U	U	U	U	U	U	U	U	U	U	U	U	U	U	U	U	U	U
415	1988	16	4	10	1	1	Yes	No	No	Yes	1	Yes	192	1972	1	2	2	U	U	U	U	U	U	U	U	U	U	U	U	U	U	U	U	U	U	U	U	U	U	U	U	U	U	U	U	U	U	U	U
416	1998	25	3	17	1	1	No	No	Yes	Yes	1	Yes	300	1973	1	3	1	U	U	U	U	U	U	U	U	U	U	U	U	U	U	U	U	U	U	U	U	U	U	U	U	U	U	U	U	U	U	U	U
417	1993	17	2	15	1	3	No	No	Yes	Yes	1	Yes	204	1976	2	3	1	U	U	U	U	U	U	U	U	U	U	U	U	U	U	U	U	U	U	U	U	U	U	U	U	U	U	U	U	U	U	U	U
418	2003	21	3	10	1	1	No	No	Yes	Yes	1	No	252	1982	2	2	1	U	U	U	U	U	U	U	U	U	U	U	U	U	U	U	U	U	U	U	U	U	U	U	U	U	U	U	U	U	U	U	U
419	1999	18	4	8	2	3	No	No	No	Yes	1	Yes	216	1981	2	2	2	U	U	U	U	U	U	U	U	U	U	U	U	U	U	U	U	U	U	U	U	U	U	U	U	U	U	U	U	U	U	U	U
420	2000	18	3	12	2	1	No	No	No	No	1	No	216	1982	2	2	1	U	U	U	U	U	U	U	U	U	U	U	U	U	U	U	U	U	U	U	U	U	U	U	U	U	U	U	U	U	U	U	U
421	1999	20	3	11	1	3	No	No	Yes	No	1	No	240	1979	2	2	1	U	U	U	U	U	U	U	U	U	U	U	U	U	U	U	U	U	U	U	U	U	U	U	U	U	U	U	U	U	U	U	U
422	1992	18	3	0	1	1	Yes	No	No	No	1	No	216	1974	2	0	1	U	U	U	U	U	U	U	U	U	U	U	U	U	U	U	U	U	U	U	U	U	U	U	U	U	U	U	U	U	U	U	U
423	2002	23	3	14	2	1	No	No	Yes	Yes	1	No	276	1979	2	3	1	U	U	U	U	U	U	U	U	U	U	U	U	U	U	U	U	U	U	U	U	U	U	U	U	U	U	U	U	U	U	U	U
424	2001	20	4	9	2	1	No	No	Yes	Yes	1	Yes	240	1981	2	2	2	U	U	U	U	U	U	U	U	U	U	U	U	U	U	U	U	U	U	U	U	U	U	U	U	U	U	U	U	U	U	U	U
425	1996	18	4	13	1	4	Yes	No	No	Yes	1	No	216	1978	2	3	2	U	U	U	U	U	U	U	U	U	U	U	U	U	U	U	U	U	U	U	U	U	U	U	U	U	U	U	U	U	U	U	U
426	2009	20	3	12	2	1	No	No	Yes	Yes	1	No	240	1989	3	2	1	U	U	U	U	U	U	U	U	U	U	U	U	U	U	U	U	U	U	U	U	U	U	U	U	U	U	U	U	U	U	U	U
427	1984	17	3	0	1	1	Yes	No	No	No	1	Yes	204	1967	1	0	1	U	U	U	U	U	U	U	U	U	U	U	U	U	U	U	U	U	U	U	U	U	U	U	U	U	U	U	U	U	U	U	U
428	1997	19	3	15	2	1	No	No	Yes	Yes	1	No	228	1978	2	3	1	U	U	U	U	U	U	U	U	U	U	U	U	U	U	U	U	U	U	U	U	U	U	U	U	U	U	U	U	U	U	U	U
429	1996	22	4	16	1	1	No	No	No	Yes	1	Yes	264	1974	2	3	2	U	U	U	U	U	U	U	U	U	U	U	U	U	U	U	U	U	U	U	U	U	U	U	U	U	U	U	U	U	U	U	U
430	2003	32	4	0	1	3	No	No	No	Yes	1	Yes	384	1971	1	0	2	U	U	U	U	U	U	U	U	U	U	U	U	U	U	U	U	U	U	U	U	U	U	U	U	U	U	U	U	U	U	U	U
431	1994	22	4	19	1	3	No	No	Yes	No	1	No	264	1972	1	3	2	U	U	U	U	U	U	U	U	U	U	U	U	U	U	U	U	U	U	U	U	U	U	U	U	U	U	U	U	U	U	U	U
432	2000	22	4	15	1	4	No	No	Yes	Yes	2	Yes	264	1978	2	3	2	U	U	U	U	U	U	U	U	U	U	U	U	U	U	U	U	U	U	U	U	U	U	U	U	U	U	U	U	U	U	U	U
433	1985	15	3	0	1	2	Yes	No	No	Yes	1	Yes	180	1970	1	0	1	U	U	U	U	U	U	U	U	U	U	U	U	U	U	U	U	U	U	U	U	U	U	U	U	U	U	U	U	U	U	U	U
434	2001	17	5	12	2	1	No	No	No	Yes	1	Yes	204	1984	3	2	2	U	U	U	U	U	U	U	U	U	U	U	U	U	U	U	U	U	U	U	U	U	U	U	U	U	U	U	U	U	U	U	U
435	2002	16	3	10	1	1	No	No	No	No	1	Yes	192	1986	3	2	1	U	U	U	U	U	U	U	U	U	U	U	U	U	U	U	U	U	U	U	U	U	U	U	U	U	U	U	U	U	U	U	U
436	2001	18	3	10	2	1	No	No	No	No	1	No	216	1983	2	2	1	U	U	U	U	U	U	U	U	U	U	U	U	U	U	U	U	U	U	U	U	U	U	U	U	U	U	U	U	U	U	U	U
437	1986	18	4	14	2	3	No	No	No	No	1	No	216	1968	1	3	2	U	U	U	U	U	U	U	U	U	U	U	U	U	U	U	U	U	U	U	U	U	U	U	U	U	U	U	U	U	U	U	U
438	1989	15	5	4	2	1	Yes	No	No	Yes	1	Yes	180	1974	2	1	2	U	U	U	U	U	U	U	U	U	U	U	U	U	U	U	U	U	U	U	U	U	U	U	U	U	U	U	U	U	U	U	U
439	1993	14	4	5	2	1	No	No	No	Yes	1	Yes	168	1979	2	1	2	U	U	U	U	U	U	U	U	U	U	U	U	U	U	U	U	U	U	U	U	U	U	U	U	U	U	U	U	U	U	U	U
440	1997	21	4	9	1	3	No	No	Yes	Yes	1	No	252	1976	2	2	2	U	U	U	U	U	U	U	U	U	U	U	U	U	U	U	U	U	U	U	U	U	U	U	U	U	U	U	U	U	U	U	U
441	2007	28	3	12	2	1	No	No	No	Yes	1	Yes	336	1979	2	2	1	U	U	U	U	U	U	U	U	U	U	U	U	U	U	U	U	U	U	U	U	U	U	U	U	U	U	U	U	U	U	U	U
442	2007	24	3	15	2	1	No	No	No	Yes	1	Yes	288	1983	2	3	1	U	U	U	U	U	U	U	U	U	U	U	U	U	U	U	U	U	U	U	U	U	U	U	U	U	U	U	U	U	U	U	U
443	2000	22	3	15	2	1	No	No	Yes	Yes	1	Yes	264	1978	2	3	1	U	U	U	U	U	U	U	U	U	U	U	U	U	U	U	U	U	U	U	U	U	U	U	U	U	U	U	U	U	U	U	U
444	2000	20	4	9	2	1	No	No	No	Yes	1	Yes	240	1980	2	2	2	U	U	U	U	U	U	U	U	U	U	U	U	U	U	U	U	U	U	U	U	U	U	U	U	U	U	U	U	U	U	U	U
445	2005	18	3	15	2	1	No	No	Yes	Yes	1	No	216	1987	3	3	1	U	U	U	U	U	U	U	U	U	U	U	U	U	U	U	U	U	U	U	U	U	U	U	U	U	U	U	U	U	U	U	U
446	1991	17	4	0	1	1	Yes	No	No	No	1	No	204	1974	2	0	2	U	U	U	U	U	U	U	U	U	U	U	U	U	U	U	U	U	U	U	U	U	U	U	U	U	U	U	U	U	U	U	U
447	1996	17	4	10	1	3	No	No	No	No	1	Yes	204	1979	2	2	2	U	U	U	U	U	U	U	U	U	U	U	U	U	U	U	U	U	U	U	U	U	U	U	U	U	U	U	U	U	U	U	U
448	1990	14	4	7	1	3	No	No	No	No	1	No	168	1976	2	1	2	U	U	U	U	U	U	U	U	U	U	U	U	U	U	U	U	U	U	U	U	U	U	U	U	U	U	U	U	U	U	U	U
449	1995	11	3	7	2	1	No	No	No	Yes	2	Yes	132	1984	3	1	1	U	U	U	U	U	U	U	U	U	U	U	U	U	U	U	U	U	U	U	U	U	U	U	U	U	U	U	U	U	U	U	U
450	2006	18	4	7	2	1	No	No	Yes	Yes	1	No	216	1988	3	1	2	U	U	U	U	U	U	U	U	U	U	U	U	U	U	U	U	U	U	U	U	U	U	U	U	U	U	U	U	U	U	U	U
451	1996	20	3	13	2	1	No	No	Yes	Yes	1	No	240	1976	2	3	1	U	U	U	U	U	U	U	U	U	U	U	U	U	U	U	U	U	U	U	U	U	U	U	U	U	U	U	U	U	U	U	U
452	1993	16	3	10	1	1	No	No	Yes	Yes	1	Yes	192	1977	2	2	1	U	U	U	U	U	U	U	U	U	U	U	U	U	U	U	U	U	U	U	U	U	U	U	U	U	U	U	U	U	U	U	U
453	2005	27	4	10	2	1	No	No	No	Yes	2	No	324	1978	2	2	2	U	U	U	U	U	U	U	U	U	U	U	U	U	U	U	U	U	U	U	U	U	U	U	U	U	U	U	U	U	U	U	U
454	2010	24	3	15	2	1	No	No	Yes	Yes	1	No	288	1986	3	3	1	U	U	U	U	U	U	U	U	U	U	U	U	U	U	U	U	U	U	U	U	U	U	U	U	U	U	U	U	U	U	U	U
455	2010	19	4	11	2	1	No	No	Yes	Yes	1	No	228	1991	3	2	2	U	U	U	U	U	U	U	U	U	U	U	U	U	U	U	U	U	U	U	U	U	U	U	U	U	U	U	U	U	U	U	U
456	2005	21	4	10	2	1	No	No	No	No	1	No	252	1984	3	2	2	U	U	U	U	U	U	U	U	U	U	U	U	U	U	U	U	U	U	U	U	U	U	U	U	U	U	U	U	U	U	U	U
457	2005	19	3	8	2	1	No	No	Yes	Yes	1	No	228	1986	3	2	1	U	U	U	U	U	U	U	U	U	U	U	U	U	U	U	U	U	U	U	U	U	U	U	U	U	U	U	U	U	U	U	U
458	2009	18	3	9	2	1	No	No	Yes	Yes	1	No	216	1991	3	2	1	U	U	U	U	U	U	U	U	U	U	U	U	U	U	U	U	U	U	U	U	U	U	U	U	U	U	U	U	U	U	U	U
459	2001	13	4	7	2	3	No	No	No	Yes	1	Yes	156	1988	3	1	2	U	U	U	U	U	U	U	U	U	U	U	U	U	U	U	U	U	U	U	U	U	U	U	U	U	U	U	U	U	U	U	U
460	1991	16	4	12	2	1	No	No	No	No	1	Yes	192	1975	2	2	2	U	U	U	U	U	U	U	U	U	U	U	U	U	U	U	U	U	U	U	U	U	U	U	U	U	U	U	U	U	U	U	U
461	2001	12	4	0	1	3	No	No	No	No	1	Yes	144	1989	3	0	2	U	U	U	U	U	U	U	U	U	U	U	U	U	U	U	U	U	U	U	U	U	U	U	U	U	U	U	U	U	U	U	U
462	2004	30	3	14	2	1	No	No	No	Yes	1	No	360	1974	2	3	1	U	U	U	U	U	U	U	U	U	U	U	U	U	U	U	U	U	U	U	U	U	U	U	U	U	U	U	U	U	U	U	U
463	2005	19	3	9	2	1	No	No	Yes	Yes	1	Yes	228	1986	3	2	1	U	U	U	U	U	U	U	U	U	U	U	U	U	U	U	U	U	U	U	U	U	U	U	U	U	U	U	U	U	U	U	U
464	2004	17	4	10	2	1	No	No	Yes	No	1	Yes	204	1987	3	2	2	U	U	U	U	U	U	U	U	U	U	U	U	U	U	U	U	U	U	U	U	U	U	U	U	U	U	U	U	U	U	U	U
465	1994	14	4	8	2	1	No	No	No	Yes	1	No	168	1980	2	2	2	U	U	U	U	U	U	U	U	U	U	U	U	U	U	U	U	U	U	U	U	U	U	U	U	U	U	U	U	U	U	U	U
466	1997	16	3	12	2	1	No	No	Yes	Yes	2	No	192	1981	2	2	1	U	U	U	U	U	U	U	U	U	U	U	U	U	U	U	U	U	U	U	U	U	U	U	U	U	U	U	U	U	U	U	U
467	1987	13	4	4	2	2	No	No	No	No	2	No	156	1974	2	1	2	U	U	U	U	U	U	U	U	U	U	U	U	U	U	U	U	U	U	U	U	U	U	U	U	U	U	U	U	U	U	U	U
468	1999	16	3	9	2	1	No	No	Yes	Yes	1	No	192	1983	2	2	1	U	U	U	U	U	U	U	U	U	U	U	U	U	U	U	U	U	U	U	U	U	U	U	U	U	U	U	U	U	U	U	U
469	2009	20	5	10	2	1	No	No	No	No	1	No	240	1989	3	2	2	U	U	U	U	U	U	U	U	U	U	U	U	U	U	U	U	U	U	U	U	U	U	U	U	U	U	U	U	U	U	U	U
470	1999	17	3	12	1	3	No	No	Yes	Yes	1	Yes	204	1982	2	2	1	U	U	U	U	U	U	U	U	U	U	U	U	U	U	U	U	U	U	U	U	U	U	U	U	U	U	U	U	U	U	U	U
471	1996	24	2	17	2	1	Yes	No	No	No	1	Yes	288	1972	1	3	1	U	U	U	U	U	U	U	U	U	U	U	U	U	U	U	U	U	U	U	U	U	U	U	U	U	U	U	U	U	U	U	U
472	1994	17	4	7	1	3	Yes	Yes	No	No	1	No	204	1977	2	1	2	U	U	U	U	U	U	U	U	U	U	U	U	U	U	U	U	U	U	U	U	U	U	U	U	U	U	U	U	U	U	U	U
473	2004	26	2	16	1	1	No	No	No	Yes	1	No	312	1978	2	3	1	U	U	U	U	U	U	U	U	U	U	U	U	U	U	U	U	U	U	U	U	U	U	U	U	U	U	U	U	U	U	U	U
474	2001	24	3	15	2	1	No	No	Yes	Yes	1	No	288	1977	2	3	1	U	U	U	U	U	U	U	U	U	U	U	U	U	U	U	U	U	U	U	U	U	U	U	U	U	U	U	U	U	U	U	U
475	1999	20	3	14	2	1	No	No	No	No	1	No	240	1979	2	3	1	U	U	U	U	U	U	U	U	U	U	U	U	U	U	U	U	U	U	U	U	U	U	U	U	U	U	U	U	U	U	U	U
476	1998	13	4	5	2	3	No	No	Yes	Yes	2	No	156	1985	3	1	2	U	U	U	U	U	U	U	U	U	U	U	U	U	U	U	U	U	U	U	U	U	U	U	U	U	U	U	U	U	U	U	U
477	2001	24	4	15	2	1	No	No	Yes	Yes	2	No	288	1977	2	3	2	U	U	U	U	U	U	U	U	U	U	U	U	U	U	U	U	U	U	U	U	U	U	U	U	U	U	U	U	U	U	U	U
478	2009	24	4	15	2	1	No	No	Yes	Yes	1	No	288	1985	3	3	2	U	U	U	U	U	U	U	U	U	U	U	U	U	U	U	U	U	U	U	U	U	U	U	U	U	U	U	U	U	U	U	U
479	2000	11	4	0	2	1	No	No	No	No	2	Yes	132	1989	3	0	2	U	U	U	U	U	U	U	U	U	U	U	U	U	U	U	U	U	U	U	U	U	U	U	U	U	U	U	U	U	U	U	U
480	2010	24	3	10	2	1	No	No	Yes	Yes	1	No	288	1986	3	2	1	U	U	U	U	U	U	U	U	U	U	U	U	U	U	U	U	U	U	U	U	U	U	U	U	U	U	U	U	U	U	U	U
481	1996	18	3	12	2	1	No	No	Yes	Yes	2	Yes	216	1978	2	2	1	U	U	U	U	U	U	U	U	U	U	U	U	U	U	U	U	U	U	U	U	U	U	U	U	U	U	U	U	U	U	U	U
482	2005	16	4	6	2	1	No	No	Yes	Yes	2	Yes	192	1989	3	1	2	U	U	U	U	U	U	U	U	U	U	U	U	U	U	U	U	U	U	U	U	U	U	U	U	U	U	U	U	U	U	U	U
483	2009	20	3	15	2	1	No	No	Yes	Yes	1	No	240	1989	3	3	1	U	U	U	U	U	U	U	U	U	U	U	U	U	U	U	U	U	U	U	U	U	U	U	U	U	U	U	U	U	U	U	U
484	2007	22	4	12	2	1	No	No	Yes	Yes	1	No	264	1985	3	2	2	U	U	U	U	U	U	U	U	U	U	U	U	U	U	U	U	U	U	U	U	U	U	U	U	U	U	U	U	U	U	U	U
485	2009	18	3	0	2	1	No	No	Yes	Yes	1	No	216	1991	3	0	1	U	U	U	U	U	U	U	U	U	U	U	U	U	U	U	U	U	U	U	U	U	U	U	U	U	U	U	U	U	U	U	U
486	2001	17	4	4	2	1	No	No	Yes	No	2	No	204	1984	3	1	2	U	U	U	U	U	U	U	U	U	U	U	U	U	U	U	U	U	U	U	U	U	U	U	U	U	U	U	U	U	U	U	U
487	2009	20	3	7	2	1	No	No	Yes	Yes	1	No	240	1989	3	1	1	U	U	U	U	U	U	U	U	U	U	U	U	U	U	U	U	U	U	U	U	U	U	U	U	U	U	U	U	U	U	U	U
488	2010	27	4	12	2	1	No	No	Yes	Yes	1	No	324	1983	2	2	2	U	U	U	U	U	U	U	U	U	U	U	U	U	U	U	U	U	U	U	U	U	U	U	U	U	U	U	U	U	U	U	U
489	2008	22	3	15	2	1	No	No	No	No	1	No	264	1986	3	3	1	U	U	U	U	U	U	U	U	U	U	U	U	U	U	U	U	U	U	U	U	U	U	U	U	U	U	U	U	U	U	U	U
490	1993	16	3	8	1	1	Yes	No	No	No	1	Yes	192	1977	2	2	1	U	U	U	U	U	U	U	U	U	U	U	U	U	U	U	U	U	U	U	U	U	U	U	U	U	U	U	U	U	U	U	U
491	1995	16	3	5	2	1	Yes	No	No	No	1	No	192	1979	2	1	1	U	U	U	U	U	U	U	U	U	U	U	U	U	U	U	U	U	U	U	U	U	U	U	U	U	U	U	U	U	U	U	U
492	2004	16	4	0	2	1	No	No	Yes	Yes	1	No	192	1988	3	0	2	U	U	U	U	U	U	U	U	U	U	U	U	U	U	U	U	U	U	U	U	U	U	U	U	U	U	U	U	U	U	U	U
493	2010	28	4	16	1	1	No	No	Yes	Yes	1	No	336	1982	2	3	2	U	U	U	U	U	U	U	U	U	U	U	U	U	U	U	U	U	U	U	U	U	U	U	U	U	U	U	U	U	U	U	U
494	1996	17	4	11	1	1	No	No	No	Yes	1	Yes	204	1979	2	2	2	U	U	U	U	U	U	U	U	U	U	U	U	U	U	U	U	U	U	U	U	U	U	U	U	U	U	U	U	U	U	U	U
495	1997	19	4	12	1	3	No	No	No	No	1	Yes	228	1978	2	2	2	U	U	U	U	U	U	U	U	U	U	U	U	U	U	U	U	U	U	U	U	U	U	U	U	U	U	U	U	U	U	U	U
496	1996	17	3	9	1	3	Yes	No	No	No	1	No	204	1979	2	2	1	U	U	U	U	U	U	U	U	U	U	U	U	U	U	U	U	U	U	U	U	U	U	U	U	U	U	U	U	U	U	U	U
497	2000	20	4	15	2	3	No	No	Yes	No	1	Yes	240	1980	2	3	2	U	U	U	U	U	U	U	U	U	U	U	U	U	U	U	U	U	U	U	U	U	U	U	U	U	U	U	U	U	U	U	U
498	1994	19	4	14	1	3	No	No	Yes	No	1	Yes	228	1975	2	3	2	U	U	U	U	U	U	U	U	U	U	U	U	U	U	U	U	U	U	U	U	U	U	U	U	U	U	U	U	U	U	U	U
499	2005	18	3	10	2	1	No	No	Yes	Yes	1	Yes	216	1987	3	2	1	U	U	U	U	U	U	U	U	U	U	U	U	U	U	U	U	U	U	U	U	U	U	U	U	U	U	U	U	U	U	U	U
500	1987	18	3	0	1	3	No	No	Yes	No	1	Yes	216	1969	1	0	1	U	U	U	U	U	U	U	U	U	U	U	U	U	U	U	U	U	U	U	U	U	U	U	U	U	U	U	U	U	U	U	U
501	1995	17	3	8	1	3	No	No	No	No	1	Yes	204	1978	2	2	1	U	U	U	U	U	U	U	U	U	U	U	U	U	U	U	U	U	U	U	U	U	U	U	U	U	U	U	U	U	U	U	U
502	1993	14	3	7	1	3	Yes	Yes	No	No	1	No	168	1979	2	1	1	U	U	U	U	U	U	U	U	U	U	U	U	U	U	U	U	U	U	U	U	U	U	U	U	U	U	U	U	U	U	U	U
503	1995	17	3	9	1	3	Yes	Yes	No	No	1	No	204	1978	2	2	1	U	U	U	U	U	U	U	U	U	U	U	U	U	U	U	U	U	U	U	U	U	U	U	U	U	U	U	U	U	U	U	U
504	1986	14	4	0	1	3	No	No	No	No	1	Yes	168	1972	1	0	2	U	U	U	U	U	U	U	U	U	U	U	U	U	U	U	U	U	U	U	U	U	U	U	U	U	U	U	U	U	U	U	U
505	1990	17	4	10	1	1	No	No	No	Yes	1	Yes	204	1973	1	2	2	U	U	U	U	U	U	U	U	U	U	U	U	U	U	U	U	U	U	U	U	U	U	U	U	U	U	U	U	U	U	U	U
506	1996	19	3	15	2	1	No	No	Yes	Yes	1	Yes	228	1977	2	3	1	U	U	U	U	U	U	U	U	U	U	U	U	U	U	U	U	U	U	U	U	U	U	U	U	U	U	U	U	U	U	U	U
507	1999	15	4	4	2	1	No	No	No	No	1	Yes	180	1984	3	1	2	U	U	U	U	U	U	U	U	U	U	U	U	U	U	U	U	U	U	U	U	U	U	U	U	U	U	U	U	U	U	U	U
508	2003	22	4	10	2	1	No	No	Yes	Yes	1	No	264	1981	2	2	2	U	U	U	U	U	U	U	U	U	U	U	U	U	U	U	U	U	U	U	U	U	U	U	U	U	U	U	U	U	U	U	U
509	2009	20	3	7	2	1	No	No	Yes	Yes	1	No	240	1989	3	1	1	U	U	U	U	U	U	U	U	U	U	U	U	U	U	U	U	U	U	U	U	U	U	U	U	U	U	U	U	U	U	U	U
510	2009	20	4	7	2	1	No	No	Yes	Yes	1	No	240	1989	3	1	2	U	U	U	U	U	U	U	U	U	U	U	U	U	U	U	U	U	U	U	U	U	U	U	U	U	U	U	U	U	U	U	U
511	1994	17	4	0	1	3	Yes	Yes	No	No	1	Yes	204	1977	2	0	2	U	U	U	U	U	U	U	U	U	U	U	U	U	U	U	U	U	U	U	U	U	U	U	U	U	U	U	U	U	U	U	U
512	1991	16	4	6	1	1	No	No	Yes	Yes	2	No	192	1975	2	1	2	U	U	U	U	U	U	U	U	U	U	U	U	U	U	U	U	U	U	U	U	U	U	U	U	U	U	U	U	U	U	U	U
513	1994	20	3	15	1	1	No	No	No	Yes	1	No	240	1974	2	3	1	U	U	U	U	U	U	U	U	U	U	U	U	U	U	U	U	U	U	U	U	U	U	U	U	U	U	U	U	U	U	U	U
514	2001	17	4	7	1	1	No	No	Yes	No	1	Yes	204	1984	3	1	2	U	U	U	U	U	U	U	U	U	U	U	U	U	U	U	U	U	U	U	U	U	U	U	U	U	U	U	U	U	U	U	U
515	2004	20	3	9	2	1	No	No	Yes	Yes	1	No	240	1984	3	2	1	U	U	U	U	U	U	U	U	U	U	U	U	U	U	U	U	U	U	U	U	U	U	U	U	U	U	U	U	U	U	U	U
516	2005	15	4	0	1	4	No	No	Yes	Yes	1	No	180	1990	3	0	2	U	U	U	U	U	U	U	U	U	U	U	U	U	U	U	U	U	U	U	U	U	U	U	U	U	U	U	U	U	U	U	U
517	1996	12	4	0	1	1	No	No	Yes	Yes	1	No	144	1984	3	0	2	U	U	U	U	U	U	U	U	U	U	U	U	U	U	U	U	U	U	U	U	U	U	U	U	U	U	U	U	U	U	U	U
518	2000	23	3	10	1	1	No	No	Yes	No	1	Yes	276	1977	2	2	1	U	U	U	U	U	U	U	U	U	U	U	U	U	U	U	U	U	U	U	U	U	U	U	U	U	U	U	U	U	U	U	U
519	1996	16	4	7	1	3	No	No	Yes	No	1	Yes	192	1980	2	1	2	U	U	U	U	U	U	U	U	U	U	U	U	U	U	U	U	U	U	U	U	U	U	U	U	U	U	U	U	U	U	U	U
520	1991	24	3	15	1	3	Yes	Yes	No	Yes	1	Yes	288	1967	1	3	1	U	U	U	U	U	U	U	U	U	U	U	U	U	U	U	U	U	U	U	U	U	U	U	U	U	U	U	U	U	U	U	U
521	2003	18	2	9	1	1	No	No	Yes	Yes	1	Yes	216	1985	3	2	1	U	U	U	U	U	U	U	U	U	U	U	U	U	U	U	U	U	U	U	U	U	U	U	U	U	U	U	U	U	U	U	U
522	1990	24	4	10	1	1	Yes	No	No	Yes	1	Yes	288	1966	1	2	2	U	U	U	U	U	U	U	U	U	U	U	U	U	U	U	U	U	U	U	U	U	U	U	U	U	U	U	U	U	U	U	U
523	1996	13	3	10	1	1	No	No	No	Yes	2	Yes	156	1983	2	2	1	U	U	U	U	U	U	U	U	U	U	U	U	U	U	U	U	U	U	U	U	U	U	U	U	U	U	U	U	U	U	U	U
524	1990	16	3	11	1	3	Yes	Yes	No	No	1	Yes	192	1974	2	2	1	U	U	U	U	U	U	U	U	U	U	U	U	U	U	U	U	U	U	U	U	U	U	U	U	U	U	U	U	U	U	U	U
525	1993	13	4	6	1	1	Yes	No	No	No	1	Yes	156	1980	2	1	2	U	U	U	U	U	U	U	U	U	U	U	U	U	U	U	U	U	U	U	U	U	U	U	U	U	U	U	U	U	U	U	U
526	1999	17	3	10	1	3	No	No	No	No	1	No	204	1982	2	2	1	U	U	U	U	U	U	U	U	U	U	U	U	U	U	U	U	U	U	U	U	U	U	U	U	U	U	U	U	U	U	U	U
527	2001	20	2	10	1	1	Yes	No	No	No	1	Yes	240	1981	2	2	1	U	U	U	U	U	U	U	U	U	U	U	U	U	U	U	U	U	U	U	U	U	U	U	U	U	U	U	U	U	U	U	U
528	1994	14	3	7	1	3	Yes	No	No	No	1	No	168	1980	2	1	1	U	U	U	U	U	U	U	U	U	U	U	U	U	U	U	U	U	U	U	U	U	U	U	U	U	U	U	U	U	U	U	U
529	1994	18	3	10	1	3	Yes	No	No	No	1	Yes	216	1976	2	2	1	U	U	U	U	U	U	U	U	U	U	U	U	U	U	U	U	U	U	U	U	U	U	U	U	U	U	U	U	U	U	U	U
530	2003	18	3	13	2	1	No	No	Yes	Yes	1	No	216	1985	3	3	1	U	U	U	U	U	U	U	U	U	U	U	U	U	U	U	U	U	U	U	U	U	U	U	U	U	U	U	U	U	U	U	U
531	1999	16	3	9	1	1	No	No	Yes	Yes	1	No	192	1983	2	2	1	U	U	U	U	U	U	U	U	U	U	U	U	U	U	U	U	U	U	U	U	U	U	U	U	U	U	U	U	U	U	U	U
532	2005	20	3	10	2	1	Yes	No	No	No	1	No	240	1985	3	2	1	U	U	U	U	U	U	U	U	U	U	U	U	U	U	U	U	U	U	U	U	U	U	U	U	U	U	U	U	U	U	U	U
533	1993	20	3	9	1	3	Yes	No	No	No	1	Yes	240	1973	1	2	1	U	U	U	U	U	U	U	U	U	U	U	U	U	U	U	U	U	U	U	U	U	U	U	U	U	U	U	U	U	U	U	U
534	2000	18	3	10	2	3	No	No	Yes	Yes	1	No	216	1982	2	2	1	U	U	U	U	U	U	U	U	U	U	U	U	U	U	U	U	U	U	U	U	U	U	U	U	U	U	U	U	U	U	U	U
535	1984	13	3	7	1	3	Yes	No	No	No	1	Yes	156	1971	1	1	1	U	U	U	U	U	U	U	U	U	U	U	U	U	U	U	U	U	U	U	U	U	U	U	U	U	U	U	U	U	U	U	U
536	1997	15	3	9	1	1	Yes	No	No	Yes	1	No	180	1982	2	2	1	U	U	U	U	U	U	U	U	U	U	U	U	U	U	U	U	U	U	U	U	U	U	U	U	U	U	U	U	U	U	U	U
537	1997	15	4	0	1	3	Yes	No	No	Yes	1	No	180	1982	2	0	2	U	U	U	U	U	U	U	U	U	U	U	U	U	U	U	U	U	U	U	U	U	U	U	U	U	U	U	U	U	U	U	U
538	1988	15	3	0	1	3	Yes	Yes	No	No	1	Yes	180	1973	1	0	1	U	U	U	U	U	U	U	U	U	U	U	U	U	U	U	U	U	U	U	U	U	U	U	U	U	U	U	U	U	U	U	U
539	1994	18	3	9	1	3	Yes	No	No	No	1	Yes	216	1976	2	2	1	U	U	U	U	U	U	U	U	U	U	U	U	U	U	U	U	U	U	U	U	U	U	U	U	U	U	U	U	U	U	U	U
540	1990	14	3	7	1	3	No	No	No	No	1	Yes	168	1976	2	1	1	U	U	U	U	U	U	U	U	U	U	U	U	U	U	U	U	U	U	U	U	U	U	U	U	U	U	U	U	U	U	U	U
541	1995	18	4	12	1	1	No	No	No	No	1	Yes	216	1977	2	2	2	U	U	U	U	U	U	U	U	U	U	U	U	U	U	U	U	U	U	U	U	U	U	U	U	U	U	U	U	U	U	U	U
542	2003	27	3	16	1	1	No	No	Yes	Yes	1	Yes	324	1976	2	3	1	U	U	U	U	U	U	U	U	U	U	U	U	U	U	U	U	U	U	U	U	U	U	U	U	U	U	U	U	U	U	U	U
543	1999	16	3	9	1	1	No	No	Yes	No	1	Yes	192	1983	2	2	1	U	U	U	U	U	U	U	U	U	U	U	U	U	U	U	U	U	U	U	U	U	U	U	U	U	U	U	U	U	U	U	U
544	1991	22	2	15	1	3	No	No	No	No	1	Yes	264	1969	1	3	1	U	U	U	U	U	U	U	U	U	U	U	U	U	U	U	U	U	U	U	U	U	U	U	U	U	U	U	U	U	U	U	U
545	1983	12	4	0	1	1	Yes	No	No	Yes	1	Yes	144	1971	1	0	2	U	U	U	U	U	U	U	U	U	U	U	U	U	U	U	U	U	U	U	U	U	U	U	U	U	U	U	U	U	U	U	U
546	2003	18	4	10	2	1	No	No	Yes	Yes	1	Yes	216	1985	3	2	2	U	U	U	U	U	U	U	U	U	U	U	U	U	U	U	U	U	U	U	U	U	U	U	U	U	U	U	U	U	U	U	U
547	2003	17	3	0	2	1	No	No	No	No	1	No	204	1986	3	0	1	U	U	U	U	U	U	U	U	U	U	U	U	U	U	U	U	U	U	U	U	U	U	U	U	U	U	U	U	U	U	U	U
548	2003	18	5	0	2	1	No	No	Yes	Yes	1	No	216	1985	3	0	2	U	U	U	U	U	U	U	U	U	U	U	U	U	U	U	U	U	U	U	U	U	U	U	U	U	U	U	U	U	U	U	U
549	2001	20	3	5	1	1	No	No	Yes	Yes	1	No	240	1981	2	1	1	U	U	U	U	U	U	U	U	U	U	U	U	U	U	U	U	U	U	U	U	U	U	U	U	U	U	U	U	U	U	U	U
550	2006	16	3	10	2	1	No	No	Yes	Yes	1	No	192	1990	3	2	1	U	U	U	U	U	U	U	U	U	U	U	U	U	U	U	U	U	U	U	U	U	U	U	U	U	U	U	U	U	U	U	U
551	1998	18	4	12	1	1	No	No	No	Yes	1	Yes	216	1980	2	2	2	U	U	U	U	U	U	U	U	U	U	U	U	U	U	U	U	U	U	U	U	U	U	U	U	U	U	U	U	U	U	U	U
552	1996	17	3	8	2	1	No	No	No	Yes	1	Yes	204	1979	2	2	1	U	U	U	U	U	U	U	U	U	U	U	U	U	U	U	U	U	U	U	U	U	U	U	U	U	U	U	U	U	U	U	U
553	1981	12	3	7	2	3	Yes	Yes	No	Yes	1	Yes	144	1969	1	1	1	U	U	U	U	U	U	U	U	U	U	U	U	U	U	U	U	U	U	U	U	U	U	U	U	U	U	U	U	U	U	U	U
554	1998	20	4	12	2	1	No	No	No	No	1	Yes	240	1978	2	2	2	U	U	U	U	U	U	U	U	U	U	U	U	U	U	U	U	U	U	U	U	U	U	U	U	U	U	U	U	U	U	U	U
555	1997	15	3	9	1	3	No	No	Yes	Yes	1	No	180	1982	2	2	1	U	U	U	U	U	U	U	U	U	U	U	U	U	U	U	U	U	U	U	U	U	U	U	U	U	U	U	U	U	U	U	U
556	1993	19	4	0	1	3	No	No	No	No	1	No	228	1974	2	0	2	U	U	U	U	U	U	U	U	U	U	U	U	U	U	U	U	U	U	U	U	U	U	U	U	U	U	U	U	U	U	U	U
557	1999	15	4	0	1	1	No	No	Yes	No	1	No	180	1984	3	0	2	U	U	U	U	U	U	U	U	U	U	U	U	U	U	U	U	U	U	U	U	U	U	U	U	U	U	U	U	U	U	U	U
558	1994	12	4	0	1	1	Yes	No	No	Yes	2	No	144	1982	2	0	2	U	U	U	U	U	U	U	U	U	U	U	U	U	U	U	U	U	U	U	U	U	U	U	U	U	U	U	U	U	U	U	U
559	1999	20	4	10	2	1	No	No	No	No	1	Yes	240	1979	2	2	2	U	U	U	U	U	U	U	U	U	U	U	U	U	U	U	U	U	U	U	U	U	U	U	U	U	U	U	U	U	U	U	U
560	2002	17	3	10	2	1	No	No	Yes	Yes	1	No	204	1985	3	2	1	U	U	U	U	U	U	U	U	U	U	U	U	U	U	U	U	U	U	U	U	U	U	U	U	U	U	U	U	U	U	U	U
561	2001	19	4	4	2	1	No	No	No	No	1	No	228	1982	2	1	2	U	U	U	U	U	U	U	U	U	U	U	U	U	U	U	U	U	U	U	U	U	U	U	U	U	U	U	U	U	U	U	U
562	2003	19	3	14	1	1	No	No	No	Yes	1	No	228	1984	3	3	1	U	U	U	U	U	U	U	U	U	U	U	U	U	U	U	U	U	U	U	U	U	U	U	U	U	U	U	U	U	U	U	U
563	1993	17	4	4	2	1	No	No	No	Yes	1	Yes	204	1976	2	1	2	U	U	U	U	U	U	U	U	U	U	U	U	U	U	U	U	U	U	U	U	U	U	U	U	U	U	U	U	U	U	U	U
564	1996	13	3	9	1	3	Yes	No	No	No	1	Yes	156	1983	2	2	1	U	U	U	U	U	U	U	U	U	U	U	U	U	U	U	U	U	U	U	U	U	U	U	U	U	U	U	U	U	U	U	U
565	1991	16	3	9	1	3	Yes	No	No	No	1	Yes	192	1975	2	2	1	U	U	U	U	U	U	U	U	U	U	U	U	U	U	U	U	U	U	U	U	U	U	U	U	U	U	U	U	U	U	U	U
566	1994	16	3	9	2	3	No	No	No	No	1	Yes	192	1978	2	2	1	U	U	U	U	U	U	U	U	U	U	U	U	U	U	U	U	U	U	U	U	U	U	U	U	U	U	U	U	U	U	U	U
567	1997	15	3	7	1	2	No	No	No	Yes	1	Yes	180	1982	2	1	1	U	U	U	U	U	U	U	U	U	U	U	U	U	U	U	U	U	U	U	U	U	U	U	U	U	U	U	U	U	U	U	U
568	1983	12	3	7	1	3	Yes	Yes	No	No	1	Yes	144	1971	1	1	1	U	U	U	U	U	U	U	U	U	U	U	U	U	U	U	U	U	U	U	U	U	U	U	U	U	U	U	U	U	U	U	U
569	1986	14	3	7	1	3	Yes	Yes	No	No	1	Yes	168	1972	1	1	1	U	U	U	U	U	U	U	U	U	U	U	U	U	U	U	U	U	U	U	U	U	U	U	U	U	U	U	U	U	U	U	U
570	2006	18	4	9	2	1	No	No	Yes	Yes	1	Yes	216	1988	3	2	2	U	U	U	U	U	U	U	U	U	U	U	U	U	U	U	U	U	U	U	U	U	U	U	U	U	U	U	U	U	U	U	U
571	2002	18	4	15	1	1	No	No	No	No	1	No	216	1984	3	3	2	U	U	U	U	U	U	U	U	U	U	U	U	U	U	U	U	U	U	U	U	U	U	U	U	U	U	U	U	U	U	U	U
572	2006	21	3	15	2	1	No	No	Yes	Yes	1	No	252	1985	3	3	1	U	U	U	U	U	U	U	U	U	U	U	U	U	U	U	U	U	U	U	U	U	U	U	U	U	U	U	U	U	U	U	U
573	1995	14	3	9	2	1	No	No	Yes	Yes	1	Yes	168	1981	2	2	1	U	U	U	U	U	U	U	U	U	U	U	U	U	U	U	U	U	U	U	U	U	U	U	U	U	U	U	U	U	U	U	U
574	1999	24	2	17	1	1	No	No	Yes	No	1	Yes	288	1975	2	3	1	U	U	U	U	U	U	U	U	U	U	U	U	U	U	U	U	U	U	U	U	U	U	U	U	U	U	U	U	U	U	U	U
575	1999	19	3	13	2	1	No	No	Yes	Yes	1	Yes	228	1980	2	3	1	U	U	U	U	U	U	U	U	U	U	U	U	U	U	U	U	U	U	U	U	U	U	U	U	U	U	U	U	U	U	U	U
576	1989	20	3	12	2	1	No	No	No	No	1	Yes	240	1969	1	2	1	U	U	U	U	U	U	U	U	U	U	U	U	U	U	U	U	U	U	U	U	U	U	U	U	U	U	U	U	U	U	U	U
577	2003	25	4	9	2	1	No	No	Yes	Yes	1	No	300	1978	2	2	2	U	U	U	U	U	U	U	U	U	U	U	U	U	U	U	U	U	U	U	U	U	U	U	U	U	U	U	U	U	U	U	U
578	1983	14	4	0	1	1	Yes	No	No	Yes	1	Yes	168	1969	1	0	2	U	U	U	U	U	U	U	U	U	U	U	U	U	U	U	U	U	U	U	U	U	U	U	U	U	U	U	U	U	U	U	U
579	2003	17	4	12	2	1	No	No	Yes	Yes	1	No	204	1986	3	2	2	U	U	U	U	U	U	U	U	U	U	U	U	U	U	U	U	U	U	U	U	U	U	U	U	U	U	U	U	U	U	U	U
580	2001	13	3	0	1	1	Yes	No	No	No	1	Yes	156	1988	3	0	1	U	U	U	U	U	U	U	U	U	U	U	U	U	U	U	U	U	U	U	U	U	U	U	U	U	U	U	U	U	U	U	U
581	1994	17	4	4	2	1	No	No	No	Yes	2	No	204	1977	2	1	2	U	U	U	U	U	U	U	U	U	U	U	U	U	U	U	U	U	U	U	U	U	U	U	U	U	U	U	U	U	U	U	U
582	2005	19	3	16	2	1	No	No	Yes	Yes	1	No	228	1986	3	3	1	U	U	U	U	U	U	U	U	U	U	U	U	U	U	U	U	U	U	U	U	U	U	U	U	U	U	U	U	U	U	U	U
583	2007	22	3	12	2	1	No	No	Yes	Yes	1	No	264	1985	3	2	1	U	U	U	U	U	U	U	U	U	U	U	U	U	U	U	U	U	U	U	U	U	U	U	U	U	U	U	U	U	U	U	U
584	1998	19	4	6	1	3	No	No	No	No	1	Yes	228	1979	2	1	2	U	U	U	U	U	U	U	U	U	U	U	U	U	U	U	U	U	U	U	U	U	U	U	U	U	U	U	U	U	U	U	U
585	2009	20	5	7	2	1	No	No	Yes	Yes	1	No	240	1989	3	1	2	U	U	U	U	U	U	U	U	U	U	U	U	U	U	U	U	U	U	U	U	U	U	U	U	U	U	U	U	U	U	U	U
586	2009	22	2	15	2	1	No	No	Yes	Yes	1	Yes	264	1987	3	3	1	U	U	U	U	U	U	U	U	U	U	U	U	U	U	U	U	U	U	U	U	U	U	U	U	U	U	U	U	U	U	U	U
587	2008	22	3	15	2	1	No	No	Yes	Yes	1	Yes	264	1986	3	3	1	U	U	U	U	U	U	U	U	U	U	U	U	U	U	U	U	U	U	U	U	U	U	U	U	U	U	U	U	U	U	U	U
588	1986	18	4	7	1	1	No	No	No	No	1	Yes	216	1968	1	1	2	U	U	U	U	U	U	U	U	U	U	U	U	U	U	U	U	U	U	U	U	U	U	U	U	U	U	U	U	U	U	U	U
589	2000	21	4	17	1	1	No	No	Yes	Yes	1	Yes	252	1979	2	3	2	U	U	U	U	U	U	U	U	U	U	U	U	U	U	U	U	U	U	U	U	U	U	U	U	U	U	U	U	U	U	U	U
590	2002	18	3	8	1	3	No	No	Yes	No	1	No	216	1984	3	2	1	U	U	U	U	U	U	U	U	U	U	U	U	U	U	U	U	U	U	U	U	U	U	U	U	U	U	U	U	U	U	U	U
591	1990	16	3	10	1	3	No	No	No	No	1	Yes	192	1974	2	2	1	U	U	U	U	U	U	U	U	U	U	U	U	U	U	U	U	U	U	U	U	U	U	U	U	U	U	U	U	U	U	U	U
592	1995	18	3	9	1	3	No	No	No	No	1	Yes	216	1977	2	2	1	U	U	U	U	U	U	U	U	U	U	U	U	U	U	U	U	U	U	U	U	U	U	U	U	U	U	U	U	U	U	U	U
593	1995	15	3	8	1	3	No	No	Yes	Yes	1	Yes	180	1980	2	2	1	U	U	U	U	U	U	U	U	U	U	U	U	U	U	U	U	U	U	U	U	U	U	U	U	U	U	U	U	U	U	U	U
594	1998	15	4	5	1	1	No	No	No	No	1	Yes	180	1983	2	1	2	U	U	U	U	U	U	U	U	U	U	U	U	U	U	U	U	U	U	U	U	U	U	U	U	U	U	U	U	U	U	U	U
595	1993	16	4	0	1	3	Yes	No	No	Yes	1	No	192	1977	2	0	2	U	U	U	U	U	U	U	U	U	U	U	U	U	U	U	U	U	U	U	U	U	U	U	U	U	U	U	U	U	U	U	U
596	1998	18	3	9	1	3	No	No	No	No	1	Yes	216	1980	2	2	1	U	U	U	U	U	U	U	U	U	U	U	U	U	U	U	U	U	U	U	U	U	U	U	U	U	U	U	U	U	U	U	U
597	2002	16	4	0	2	1	No	No	No	Yes	2	Yes	192	1986	3	0	2	U	U	U	U	U	U	U	U	U	U	U	U	U	U	U	U	U	U	U	U	U	U	U	U	U	U	U	U	U	U	U	U
598	1996	22	3	10	1	3	No	No	No	No	1	Yes	264	1974	2	2	1	U	U	U	U	U	U	U	U	U	U	U	U	U	U	U	U	U	U	U	U	U	U	U	U	U	U	U	U	U	U	U	U
599	2006	22	4	10	2	1	No	No	No	No	2	No	264	1984	3	2	2	U	U	U	U	U	U	U	U	U	U	U	U	U	U	U	U	U	U	U	U	U	U	U	U	U	U	U	U	U	U	U	U
600	1992	21	2	11	1	4	No	No	No	Yes	2	Yes	252	1971	1	2	1	U	U	U	U	U	U	U	U	U	U	U	U	U	U	U	U	U	U	U	U	U	U	U	U	U	U	U	U	U	U	U	U
601	2001	20	3	5	2	1	No	No	No	No	1	No	240	1981	2	1	1	U	U	U	U	U	U	U	U	U	U	U	U	U	U	U	U	U	U	U	U	U	U	U	U	U	U	U	U	U	U	U	U
602	1998	22	3	15	2	3	Yes	No	No	Yes	1	Yes	264	1976	2	3	1	U	U	U	U	U	U	U	U	U	U	U	U	U	U	U	U	U	U	U	U	U	U	U	U	U	U	U	U	U	U	U	U
603	2004	22	3	14	2	1	No	No	Yes	Yes	1	No	264	1982	2	3	1	U	U	U	U	U	U	U	U	U	U	U	U	U	U	U	U	U	U	U	U	U	U	U	U	U	U	U	U	U	U	U	U
604	2002	24	3	12	1	3	No	No	Yes	Yes	1	No	288	1978	2	2	1	U	U	U	U	U	U	U	U	U	U	U	U	U	U	U	U	U	U	U	U	U	U	U	U	U	U	U	U	U	U	U	U
605	2000	25	3	12	2	3	No	No	Yes	Yes	1	Yes	300	1975	2	2	1	U	U	U	U	U	U	U	U	U	U	U	U	U	U	U	U	U	U	U	U	U	U	U	U	U	U	U	U	U	U	U	U
606	2000	18	5	9	2	1	Yes	No	No	No	1	Yes	216	1982	2	2	2	U	U	U	U	U	U	U	U	U	U	U	U	U	U	U	U	U	U	U	U	U	U	U	U	U	U	U	U	U	U	U	U
607	1986	14	4	0	1	3	No	No	No	Yes	1	Yes	168	1972	1	0	2	U	U	U	U	U	U	U	U	U	U	U	U	U	U	U	U	U	U	U	U	U	U	U	U	U	U	U	U	U	U	U	U
608	1990	15	4	7	2	3	No	No	Yes	Yes	1	Yes	180	1975	2	1	2	U	U	U	U	U	U	U	U	U	U	U	U	U	U	U	U	U	U	U	U	U	U	U	U	U	U	U	U	U	U	U	U
609	1985	14	4	1	1	3	Yes	No	No	No	1	Yes	168	1971	1	1	2	U	U	U	U	U	U	U	U	U	U	U	U	U	U	U	U	U	U	U	U	U	U	U	U	U	U	U	U	U	U	U	U
610	2005	18	4	10	1	1	No	No	Yes	Yes	1	No	216	1987	3	2	2	U	U	U	U	U	U	U	U	U	U	U	U	U	U	U	U	U	U	U	U	U	U	U	U	U	U	U	U	U	U	U	U
611	1994	20	3	10	1	1	No	No	Yes	Yes	1	Yes	240	1974	2	2	1	U	U	U	U	U	U	U	U	U	U	U	U	U	U	U	U	U	U	U	U	U	U	U	U	U	U	U	U	U	U	U	U
612	1998	20	3	10	1	3	No	No	Yes	Yes	1	Yes	240	1978	2	2	1	U	U	U	U	U	U	U	U	U	U	U	U	U	U	U	U	U	U	U	U	U	U	U	U	U	U	U	U	U	U	U	U
613	2001	24	4	10	2	1	No	No	Yes	Yes	1	Yes	288	1977	2	2	2	U	U	U	U	U	U	U	U	U	U	U	U	U	U	U	U	U	U	U	U	U	U	U	U	U	U	U	U	U	U	U	U
614	1994	14	3	7	1	3	No	No	Yes	Yes	1	No	168	1980	2	1	1	U	U	U	U	U	U	U	U	U	U	U	U	U	U	U	U	U	U	U	U	U	U	U	U	U	U	U	U	U	U	U	U
615	1995	13	4	8	2	1	No	No	Yes	Yes	1	Yes	156	1982	2	2	2	U	U	U	U	U	U	U	U	U	U	U	U	U	U	U	U	U	U	U	U	U	U	U	U	U	U	U	U	U	U	U	U
616	2003	16	3	15	2	1	No	No	Yes	Yes	1	No	192	1987	3	3	1	U	U	U	U	U	U	U	U	U	U	U	U	U	U	U	U	U	U	U	U	U	U	U	U	U	U	U	U	U	U	U	U
617	1994	13	5	0	2	1	No	No	Yes	Yes	2	No	156	1981	2	0	2	U	U	U	U	U	U	U	U	U	U	U	U	U	U	U	U	U	U	U	U	U	U	U	U	U	U	U	U	U	U	U	U
618	1997	15	3	9	1	3	No	No	Yes	Yes	1	No	180	1982	2	2	1	U	U	U	U	U	U	U	U	U	U	U	U	U	U	U	U	U	U	U	U	U	U	U	U	U	U	U	U	U	U	U	U
619	1992	19	4	4	1	3	Yes	Yes	No	Yes	1	Yes	228	1973	1	1	2	U	U	U	U	U	U	U	U	U	U	U	U	U	U	U	U	U	U	U	U	U	U	U	U	U	U	U	U	U	U	U	U
620	1994	22	4	15	2	3	No	No	Yes	Yes	1	Yes	264	1972	1	3	2	U	U	U	U	U	U	U	U	U	U	U	U	U	U	U	U	U	U	U	U	U	U	U	U	U	U	U	U	U	U	U	U
621	1997	19	4	9	2	3	No	No	No	No	1	Yes	228	1978	2	2	2	U	U	U	U	U	U	U	U	U	U	U	U	U	U	U	U	U	U	U	U	U	U	U	U	U	U	U	U	U	U	U	U
622	2000	16	4	7	1	3	No	No	Yes	Yes	1	Yes	192	1984	3	1	2	U	U	U	U	U	U	U	U	U	U	U	U	U	U	U	U	U	U	U	U	U	U	U	U	U	U	U	U	U	U	U	U
623	1995	16	4	0	1	1	No	No	No	No	1	No	192	1979	2	0	2	U	U	U	U	U	U	U	U	U	U	U	U	U	U	U	U	U	U	U	U	U	U	U	U	U	U	U	U	U	U	U	U
624	1995	15	3	10	2	1	Yes	No	No	No	1	No	180	1980	2	2	1	U	U	U	U	U	U	U	U	U	U	U	U	U	U	U	U	U	U	U	U	U	U	U	U	U	U	U	U	U	U	U	U
625	1990	16	3	7	1	3	Yes	No	No	No	1	No	192	1974	2	1	1	U	U	U	U	U	U	U	U	U	U	U	U	U	U	U	U	U	U	U	U	U	U	U	U	U	U	U	U	U	U	U	U
626	1998	15	4	7	1	3	No	No	Yes	Yes	1	Yes	180	1983	2	1	2	U	U	U	U	U	U	U	U	U	U	U	U	U	U	U	U	U	U	U	U	U	U	U	U	U	U	U	U	U	U	U	U
627	2002	20	4	12	1	1	No	No	Yes	Yes	1	No	240	1982	2	2	2	U	U	U	U	U	U	U	U	U	U	U	U	U	U	U	U	U	U	U	U	U	U	U	U	U	U	U	U	U	U	U	U
628	2003	28	3	17	1	1	No	No	Yes	Yes	1	Yes	336	1975	2	3	1	U	U	U	U	U	U	U	U	U	U	U	U	U	U	U	U	U	U	U	U	U	U	U	U	U	U	U	U	U	U	U	U
629	2003	20	2	18	1	1	No	No	Yes	No	2	No	240	1983	2	3	1	U	U	U	U	U	U	U	U	U	U	U	U	U	U	U	U	U	U	U	U	U	U	U	U	U	U	U	U	U	U	U	U
[truncated: 466 more columns]
